# Supplementary material for: Quantitative data collection approaches in subject-reported oral health research: a scoping review
Source: BMC Oral Health. 2022 Oct 3;22:435. doi: 10.1186/s12903-022-02399-5 (PMC9528129; doi:10.1186/s12903-022-02399-5)
Supplement: Supplementary file 4 — Additional file 4. Data Charting Form. [file 12903_2022_2399_MOESM4_ESM.xlsx]

## Sheet: Recods
Appendix D. Data Charting Form (Characteristics of Data Collection Methods for Included Studies, n = 239)
ID	title	Data Collection Start Date	Data Collection End Date	Initial Sample Size to Reach Out	Initial Sample Size Recruited	Response Rate	Age Distribution	Ethnicity/Race	Country and Territories	Region	State of Health (e.g., general; Disease=Specific; Infirmed; Clinic/Practice Based)	Outcome Measures (e.g. Rating oral health, OHIP, OHRQoL, Mixed)	Recruitment Methods ( 1. Direct Recruitment 2. Web-based advertisements 3. Hardcopy advertisements/poster/recruitment letters 4. Random sampling 5. Recruitment from a database 6. Others [type in)	Recruitment sources ( 1. Direct Recruitment 2. Web-based advertisements 3. Hardcopy advertisements/poster/recruitment letters 4. Societal/location/area-based 5. Recruitment from a database 6. Others [type in)	Sampling methods (1. Probability sampling (1.1 simple random, 1.2 systematic, 1.3 stratified, 1.4 cluster), 2. non-probability (2.1 convenience sample, 2.2 purposive, 2.3 snowball, 2.4 quota), 2.5 Consecutive sample	Report Type: Self-reported / proxy name parent, guardian, etc. (1. Self-report 2. Proxy – parent 3. Proxy - guardian)	Group vs. individual (if group, please clarify group setting)	Data Collection Methods (1. In Person/Group; (Face to face) 2. Internet-based; web site, camcorder, iphone to a form without a person 3. Telephone; landline, smart phone direct contact, camcorder with a person 4. Mail-in Form, or have formed delivered by someone or collected by someone other types )	Approach by Data Collection Methods 1. In Person/Group; 1.a. Paper and Pencil [traditional]; 1.b. Face-to-Face Interview [traditional]; 1.c. Online Interview; 1.d. CAPI: Computer Assisted Personal Interviewing; 1.e. Electronic/Computer-based Survey; 1.f. Uncertain 2. Internet-based (remote) 2.a. CAWI; 2.b. Email; 2.c. Online Survey; 2.d. Uncertain 3. Telephone: 3.a. CATI; 3.b. Interviews; 3.c. Un…	Assistive device/Tool (e.g. Clinical exam, mirror for self-reported survey, pics, mouth models....)	Assistive data sources (e.g., medical records/national data as baseline/public data base)	Ground True Method (Clinical exam, None)	Is Innovative Data Collection Methods (use of technologies in recruitment, subject survey, and/or assistive tools) to be presented in Table 3?	Examplar Papers: Whether using for Final Analysis: paper is appropriate for inclusion in final sample for the data analysis (Yes / No)	Innovative (Yes / No)	Summary Notes (Reasons or importance to use for writing)	Paper Type	Journal Name	Dental Journal	Publication Year	Pass
1	Functional and psychosocial impact of oral disorders and quality of life of people living with HIV/AIDS	2011	2012	522	422	0.812	>18	NA	Brazil	LATAM: Latin America	medical problem	OHIP-14	1-clinic-based	1-clinic-based	2.1	self-reported	individual	1	1b	NA	medical records	No	No -- interview	Yes	No		article	Quality of Life Research	No	2015	Yes
2	Parental self-efficacy and oral health-related knowledge are associated with parent and child oral health behaviors and self-reported oral health status	2006	2006	1127	804	0.714	5-7, 11-12		Australia	APAC: Asia/Pacific (including the Middle East)	general	rating of oral health, oral health-related knowledge	1-school-based	1-school-based	1.3	self-reported, proxy - parent	individual	1, 4	1a (children), 4 (parents)	NA	No	No	No	Yes	No		article	Community Dentistry and Oral Epidemiology	Yes	2013	Yes
3	Instability of self-esteem, self-confidence, self-liking, self-control, self-competence and perfectionism: associations with oral health status and oral health-related behaviours	2008	2009	205	198	0.965	20-62 (mean: 29.84)	NA	Romania	EMEA: Europe	general	perceived oral health status, oral health habits	5	5 - database	2.5	self-reported	individual	1	1b	NA	No	No	No -- interview	Yes	No		article	International Journal of Dental Hygiene	Yes	2012	Yes
4	Does different wording of a global oral health question provide different results?	2012	2012	5697	7889	0.722	70	NA	Sweden	EMEA: Europe	general	OHRQoL (OIDP)	6 (birth cohort)	3 - mailed copy	6 all born 1942	self-reported	individual	4	4a	NA	No	No	No	Yes	No		article	Acta Odontologica Scandinavica	Yes	2015	Yes
5	Prevalence, severity, and clinical determinants of oral impacts in older people in Bosnia and Herzegovina	NA	NA	287	261	0.909	>=65		Bosnia and Herzegovina	EMEA: Europe	general	OHRQoL (OIDP)	1 (senior day-centres)	1-(senior day-centres)	2.1	self-reported	individual	1	1a	clinical exam	No	clinical exam	No -- pencil & paper	Yes	No		article	European journal of oral sciences	Yes	2012	Yes
6	Impact of maternal and child dental anxiety on oral health-related quality of life of 5-6-year-old preschool children	NA	NA	1150	873	0.759	5-6 (mean: 5.6)	91.2% Malay	Malaysia	APAC: Asia/Pacific (including the Middle East)	general	OHRQoL, dental anxiety	1 (kindergartens)	1-(kindergartens)	1.4	self-reported, proxy - parent	individual	1, 4	1b (children), 4 (parents)	oral exam	No	clinical exam	Yes -- The self-administered questionnaire were distributed to the mothers by the teachers.	Yes	No		article	Health and Quality of Life Outcomes	No	2020	Yes
7	Oral Health Profiles and Related Quality of Life in Thalassemia Children in Relation to Iron Overload: A Cross-Sectional Study				39		mean: 9		Saudi Arabia	APAC: Asia/Pacific (including the Middle East)	medical problem	OHRQoL (ECOHIS)	1-hospital-based	1-hospital-based	2.1	self-reported, proxy - guardian	individual	1	1b	oral exam, salivary sampling	No	clinical exam	Yes -- salivary sampling	Yes	No		article	International Journal of Environmental Research and Public Health	No	2020	Yes
8	Oral health and access to dental care among older homeless adults: results from the HOPE HOME study	2013	2014		350	Missing	50-80	79.7% African American, 10.9% White	US	NA: North America	general	oral health status, access to dental care	1 (from five overnight homeless shelters, five low-cost meal programs, a recycling center, and homeless encampments)	1 (from five overnight homeless shelters, five low-cost meal programs, a recycling center, and homeless encampments)	2.1	self-reported	individual	1	1b	NA	No	No	No -- interview	Yes	No		article	JOURNAL OF PUBLIC HEALTH DENTISTRY	Yes	2019	Yes
9	Oral impacts on quality of life and problem-oriented attendance among South East London adults	NA	NA	1500	705	0.62	>16	72.0% White, 22.8% Black	UK	EMEA: Europe	general	OHIP-14	4, 5 (addresses for postal delivery)	5-phone call based on home address	1.3	self-reported	individual	1	1b	NA	No	No	No -- interview	Yes	No		article	Health and Quality of Life Outcomes	No	2017	Yes
10	Oral health status of rural-urban migrant children in South China	NA	NA	161	138	0.857	5	Chinese	China	APAC: Asia/Pacific (including the Middle East)	general	OHRQoL (ECOHIS)	1-school-based	1-school-based	2.1	proxy - parent	individual	1 or 4	NA	oral examination	No	clinical exam	No	Yes	No		article	International Journal of Paediatric Dentistry	Yes	2011	Yes
11	Socioeconomic inequalities in oral health among adults in Tehran, Iran	2010	2010	1500 (answered the phone calls)	1100	0.73	18-84		Iran	APAC: Asia/Pacific (including the Middle East)	general	oral health status	5 (telephone numbers)	5 (telephone numbers)	1.3	self-reported	individual	3	3b	NA	No	No	No	Yes	No		article	Community Dental Health	Yes	2015	Yes
12	Oral health status and needs of homebound elderly in an urban home-based primary care service	2010	2011	334	131	0.392	>50	Whites, Blacks and Hispanics	US	NA: North America	general	GOHAI, dental utilization and dental needs	1-program-based	1-program-based, home visit	2.2	self-reported	individual	1	1a	oral exam	medical charts	clinical exam	No -- interview	Yes	No		article	Special Care in Dentistry	Yes	2013	Yes
13	Comparison of generic and condition-specific oral health-related quality of life instruments in patients with oral submucous fibrosis	2017	2018	315	300	0.9524	19-65 (mean: 32)	NA	India	APAC: Asia/Pacific (including the Middle East)	dental problem	OHIP-14, OHRQoL-OSF	1 (convenience samples)	1-clinic-based	2.1	self-reported	individual	1	1b	clinical examination	No	clinical exam	No -- interview	Yes	No		article	Quality of Life Research	No	2019	Yes
14	Impact of Tooth Loss on Quality of Life				72		60-79		Brazil	LATAM: Latin America	dental problem	OHIP	1-institution-based	1-institution-based	2.1	self-reported	individual	1	1b	NA	No	No	No	Yes	No		article	Pesquisa Brasileira em Odontopediatria e Clinica Integrada	No	2016	Yes
15	General and oral health problems among adults with focus on dentally anxious individuals	NA	NA	over 7000	3500	0.497	>19	Swedish-born including the Nordic countries or foreign-born	Sweden	EMEA: Europe	general	OHIP-5, EQ-5D	5 (randomly selected the participants from the Swedish Personal Address Register)	5 (randomly selected the participants from the Swedish Personal Address Register)	1.1	self-reported	individual	3	3b	NA	No	No	No	Yes	Yes	The aim of this study is were indivduals have high dental anxiety have wore HRQoL (including OHRQoL), compared to individuals having low dental anxiety.Adult individuals 19years old and over were sampled for this study. A telemarketing company, TNS SIFO, which is a Swedish company that performs public opinion and market surveys, was responsible for the sample selection and the interviews with the…	article	International Dental Journal	Yes	2018	Yes
16	Association between Oral Health-Related Quality of Life in People with Rare Diseases and Their Satisfaction with Dental Care in the Health System of the Federal Republic of Germany	2016	2017	Considering that the questionnaire was distributed using the snowball method, it is not possible to determine how many people were reached. to determine how many people were reached.	451	Missing	>16 (mean : 44.57)		German	EMEA: Europe	medical problem	OHIP-14, satisfaction with dental care	6 (snowball method)	2/6 - e-invitation send through other institution	2.3	self-reported	individual	2	2	NA	No	No	Yes	Yes	Yes	Yes - The questionnaire in electronic file format was sent digitally to all 125 German member associations of the umbrella organization of self-help groups.	article	International Journal of Environmental Research and Public Health	No	2018	Yes
17	Associations of Oral Health-Related Quality of Life with age, oral status, and oral function among psychiatric inpatients in Japan: a cross-sectional study	2018	2018	165	100	0.645	mean: 67.3		Japan	APAC: Asia/Pacific (including the Middle East)	medical problem	OHRQoL (GOHAI, EAT-10)	1-hospital-based	1-hospital-based	2.2	self-reported	individual	1	1b	clinical exam, oral diadochokinesis	No	No	Yes -- oral diadochokinesis	Yes	No		article	BMC Oral Health	Yes	2020	Yes
18	Orthodontic treatment need, self-esteem, and oral health-related quality of life among 12-yr-old schoolchildren	2016	2016	442	406	0.919	12		Brazil	LATAM: Latin America	general	OHRQoL (CPQ)	1-school-based, 4	1-school-based	1.3	self-reported, proxy - guardian	individual	1	1b	dental examinations	No	clinical exam	No	Yes	No		article	European Journal of Oral Sciences	Yes	2019	Yes
19	Self-reported temporomandibular joint disorder symptoms, oral health, and quality of life of children in kindergarten through grade 5 Do sex, race, and socioeconomic background matter?	NA	NA		8302	Missing	4-12 (mean : 7.66)	53% African American, 42% European American	US	NA: North America	general	OHRQoL	1-school-based	1-school-based	2.1	self-reported	individual	1	1b	clinical exam	No	clinical exam	No	Yes	No		article	Journal of the American Dental Association	Yes	2016	Yes
20	Predictors of oral health quality of life in HIV-1 infected patients attending routine care in Australia	2008	2009	648	273	0.42	>18 (mean :45.3)	Caucasian (78%)	Australia	APAC: Asia/Pacific (including the Middle East)	medical problem	OHIP-14	1-clinic-based	1-clinic-based	2.1	self-reported	individual	1	1a	NA	No	No	No	Yes	No		article	Journal of Public Health Dentistry	Yes	2011	Yes
21	Oral diseases associated with condition-specific oral health-related quality of life and school performance of Thai primary school children: A hierarchical approach	2015	2015	990	925	0.934	11-16 (mean: 11.9)		Thailand	APAC: Asia/Pacific (including the Middle East)	general	Child-OIDP	1 (primary school) and 4	1 (primary school)	2.3	self-reported, proxy - parent	individual	1	1b	oral exam	school documents for school absence and performance	clinical exam	No	Yes	No		article	Community Dentistry and Oral Epidemiology	Yes	2018	Yes
22	Factors associated with oral health-related quality of life among safety-net clinic patients	2016	2016		584	Missing	mean : 45.77	Hispanic (61.5%), White (19.7%), Asian or Pacific Islander (11.1%)	US	NA: North America	general	OHIP-14	1-clinic-based	1-clinic-based	2.1	self-reported	individual	1	1a	NA	NA	No	No	Yes	No		article	Journal of Public Health Dentistry	Yes	2017	Yes
23	Association between Global Life Satisfaction and Self-Rated Oral Health Conditions among Adolescents in Lithuania	2013	2014	1896	1510	0.796	11-18	NA	Lithuania	EMEA: Europe	general	OHRQoL	4 (two stage random cluster (school, class) sampling)	1-school-based	1.3	self-reported	group: The questionnaires were administrated in school classrooms.	1	1a	NA	No	No	No	Yes	No		article	International Journal of Environmental Research and Public Health	No	2017	Yes
24	Relationships of Dental Caries and Malocclusion with Oral Health-Related Quality of Life in Lithuanian Adolescents Aged 15 to 18 Years: A Cross-Sectional Study	2013	2013	716	600	0.838	15-18		Lithuania	EMEA: Europe	general	OHRQoL (CPQ)	4	1-school-based	1.3	self-reported	group: Under the supervision of a class teacher, the schoolchildren completed anonymous self-administrated questionnaires in the classroom before their dental examinations	1	1a	clinical examination	No	clinical exam	No	Yes	No		article	International Journal of Environmental Research and Public Health	No	2020	Yes
25	Oral health needs, dental care utilization, and quality of life perceptions among Oregonian seniors	NA	NA	The total number of eligible participants was uncertain.	177		65-101 (mean : 77.8)	93% White	US	NA: North America	general	OHIP-14	1-facility-based, 4	1-facility-based	1.3	self-reported	individual	1	1a	clinical examination	No	clinical exam	No	Yes	No		article	Special Care in Dentistry	Yes	2017	Yes
26	Relationships between self-rated oral health, subjective symptoms, oral health behavior and clinical conditions in Japanese university students: a cross-sectional survey at Okayama University	2011	2011	2395	2319	0.968	18-19	Japanese	Japan	APAC: Asia/Pacific (including the Middle East)	general	perceived oral health, oral health behavior, and subjective oral symptoms	1-school-based	1-school-based	2.1	self-reported	individual	4	4a	oral examination	No	clinical exam	No	Yes	No		article	BMC Oral Health	Yes	2013	Yes
27	Oral health-related quality of life in an aging Canadian population	2008	2009		1461	Missing	>=45		Canada	NA: North America	general	OHIP-14	1-facility-based, 4	1-facility-based	1.3	self-reported	individual	1, 3	1b, 3b	intra-oral examination and pilot study	No	clinical exam	No	Yes	Yes	The primary objective was to understand how the oral health and expectations of the baby boomer (45 yr-64 yr) generation differed from those preceding them (65 yr+) for the purpose of planning and creating policy. This cross-sectional study is part of a larger survey in the province of Nova Scotia, Canada in 2008–09. The participants were grouped by age (pre-seniors [aged 45 yr-64 yr] and seniors…	article	Health and Quality of Life Outcomes	No	2012	Yes
28	Does the Sense of Coherence modifies the relationship of oral clinical conditions and Oral Health-Related Quality of Life?	2014	2015	144	110	0.764	60-90	NA	Brazil	LATAM: Latin America	general	OHRQoL (OHIP-14)	1-clinic-based	1-clinic-based	2.1	self-reported	individual	1	1b	clinical examination	No	clinical exam	No	Yes	No		article	Quality of Life Research	No	2017	Yes
29	Impact of malocclusion on oral health related quality of life in young people.	NA	NA	325	323	0.994	15-25	NA	Malaysia	APAC: Asia/Pacific (including the Middle East)	general	OHRQoL (OHIP-14)	1-clinic-based	1-clinic-based	2.1	self-reported	individual	1	1b	clinical exam	No	clinical exam	No	Yes	No		article	Health and Quality of Life Outcomes	No	2013	Yes
30	Does dental indifference influence the oral health-related quality of life of prisoners?.	NA	NA	700	659	0.941	20-35	NA	UK	EMEA: Europe	general	OHRQoL (OHIP-14)	1-institution-based	1-institution-based	2.1	self-reported	individual	1	1b	oral examination	No	clinical exam	No	Yes	No		article	Community Dentistry and Oral Epidemiology	Yes	2014	Yes
31	Measuring oral health impact among care home residents in Wales	2010	2011	708	601	0.849	39-102	NA	UK	EMEA: Europe	general	OHRQoL (OHIP-14)	4	1-institution-based	1.3	self-reported	individual	1	1b	clinical examination and ball-ended probes	No	clinical exam	No	Yes	No		article	Community Dental Health	Yes	2017	Yes
32	Oral health of 12-year-old children in Quito, Ecuador: a population-based epidemiological survey	2017	2017	1100	998	0.907	12	NA	Ecuador	LATAM: Latin America	general	OHRQoL (CPQ)	4	1-school-based	1.4	self-reported	individual	1	1b	clinical examination and ball-ended probes	No	clinical exam	No	Yes	No		article	BMC Oral Health	Yes	2019	Yes
33	The impact of coronavirus lockdown on oral healthcare and its associated issues of pre-schoolers in China: an online cross-sectional survey.	2020	2020	NA	4495	Missing	3-6	NA	China	APAC: Asia/Pacific (including the Middle East)	general	oral health status and care behaviour	6 (snowball method)	2-e-survey	2.3	proxy - guardian	individual	2	2c	NA	No	No	Yes -- online survey	Yes	Yes	An electronic questionnaire designed Questionnaire Star. Sampling used the snowball strategy. A recruitment link or quick response (QR) code was distributed to groups in their WeChat accounts. Then the individuals in this group distributed to other people who can participate in the survey.	article	BMC Oral Health	Yes	2021	Yes
34	Oral health-related quality of life of paediatric patients with AIDS.	2009	2009	90	88	0.978	10-15	NA	Brazil	LATAM: Latin America	medical problem	OHRQoL (CPQ)	1-hospital-based	1-hospital-based	2.1	self-reported and proxy (parent, guardian)	individual	1	1a	NA	medical records	No	No	Yes	No		article	BMC Oral Health	Yes	2011	Yes
35	Do children's previous dental experience and fear affect their perceived oral health-related quality of life (OHRQoL)?.	2013	2014	1500	1312	0.87	11-14	NA	Saudi Arabia	APAC: Asia/Pacific (including the Middle East)	general	OHRQoL (CPQ)	4	1-school-based	1.3	self-reported and proxy - parent	individual	4	4a	clinical exam with mirrors	No	clinical exam	No	Yes	No		article	BMC Oral Health	Yes	2017	Yes
36	Concerns about dental aesthetics are associated with oral health related quality of life in Southern Brazilian adults	NA	NA	1943	433	84% (among those eligible)	18-86	NA	Brazil	LATAM: Latin America	general	OHIP-14	1-facility-based, 4	1-facility-based	1.1	self-reported	individual	1	1b	NA	No	No	No	Yes	No		article	Ciencia e Saude Coletiva	No	2018	Yes
37	Prevalence, intensity and extent of oral impact on daily performances and their relationship to oral health problems among rural females	NA	NA	NA	267	NA	21-50	NA	India	APAC: Asia/Pacific (including the Middle East)	general	OIDP	4	4-rural area	2.1	self-reported	individual	1	1b	clinical exam	No	clinical exam	No	Yes	No		article	International Journal of Collaborative Research on Internal Medicine and Public Health	No	2012	Yes
38	Oral conditions and oral health-related quality of life of people with ehlers-danlos syndromes (EDS): A questionnaire-based cross-sectional study	2018	2019	NA	79	NA	16-81	NA	Germany	EMEA: Europe	medical problem	OHIP-14	2	5-program	2.1	self-reported	individual	2	2b	NA	No	No	No	Yes	No		article	Medicina (Lithuania)	No	2020	Yes
39	Elderly with remaining teeth report less frailty and better quality of life than edentulous elderly: a cross-sectional study	2015	2015	2752	1325	0.48	77-84	NA	Netherlands	EMEA: Europe	general	oral status	1	1-facility-based	2.1	self-reported, proxy - guardian	individual	3 and 4	3b and 4a	NA	No	No	No	Yes	No		article	Oral Diseases	Yes	2017	Yes
40	Methods and background characteristics of the TOHNN study: A population-based study of oral health conditions in northern Norway	2013	2014	2909	1986	0.683	20-79	NA	Norway	EMEA: Europe	general	OHRQoL, dental healthcare services,…	3, 4, and 5	3 and 5 - database, hard copy invitation	1.3	self-reported	individual	1	1a	dental examination	medical history	clinical exam	No	Yes	No		article	International Journal of Circumpolar Health	No	2016	Yes
41	Oral health-related quality of life among community dwelling middle-aged and older adults in an urban area in Magway region, Myanmar	2016	2016	NA	633	0.98	35-65	NA	Myanmar	APAC: Asia/Pacific (including the Middle East)	general	OHIP-14	4	4-community based	1.4	self-reported	individual	1	1b	NA	No	No	No	Yes	No		article	Nagoya Journal of Medical Science	No	2019	Yes
42	Satisfaction with dietary life affects oral health-related quality of life and subjective well-being in very elderly people	2008	2009	542	426	0.876	85-102	NA	Japan	APAC: Asia/Pacific (including the Middle East)	general	OHRQoL (GOHAI)	1	5-program	1.1	self-reported	individual	1	1b	dental examination	No	clinical exam	No	Yes	No		article	Journal of Oral Science	Yes	2017	Yes
43	Oral health related quality of life and it's related factors of stroke patients at home in Korea	2009	2009	975	549	0.563	>50	NA	Korea	APAC: Asia/Pacific (including the Middle East)	medical problem	OHIP-14	1-facility-based	1-facility-based	2.1	self-reported	individual	1	1b	NA	No	No	No	Yes	No		article	Archives of Gerontology and Geriatrics	No	2015	Yes
44	Oral health-related quality of life in tumour patients treated with patient-specific dental implants	NA	NA	NA	12	NA	28-78	NA	Germany	EMEA: Europe	medical problem	OHIP	1	1-clinic-based	2.1	self-reported	individual	1	1b	NA	No	No	No	Yes	No		article	International Journal of Oral and Maxillofacial Surgery	Yes	2020	Yes
45	Self-perceived oral health and use of dental services by pregnant women in Surrey, British Columbia	2012	2013	835	740	0.87	51.0% <= 30 years, 44.6% >30 years	NA	Canada	NA: North America	general	self-reported oral health and use of dental services during pregnancy	1-hospital-based	1-hospital-based	2.1	self-reported	individual	1	1a	NA	No	No	No	Yes	No		article	Journal of the Canadian Dental Association	Yes	2016	Yes
46	Oral health related quality of life in patients with diabetes mellitus type 2 in the year 2012	2012	2012	NA	121	NA	15-75	NA	Iran	APAC: Asia/Pacific (including the Middle East)	medical problem	OHIP-14	1-hospital-based	1-hospital-based	2.1	self-reported	individual	1	1a	oral examination	No	clinical exam	No	Yes	No		article	Journal of Oral Health and Oral Epidemiology	Yes	2016	Yes
47	Chewing ability and associated factors in a Sudanese population	2009	2010	NA	1888	NA	>=16	NA	Sudan	AFR: Africa	general	chewing ability, OHIP-14	1-clinic-based	1-clinic-based	2.1	self-reported	individual	1	1b	clinical exam	No	clinical exam	No	Yes	No		article	Journal of Oral Science	Yes	2013	Yes
48	The effect of some missing teeth on a subjects' oral health related quality of life	NA	NA	NA	182	NA	30-45	NA	Pakistan	APAC: Asia/Pacific (including the Middle East)	dental problem	OHRQoL (GOHAI)	1-clinic-based	1-clinic-based	2.1	self-reported	individual	1	1b	clinical exam	No	clinical exam	No	Yes	No		article	Pakistan Journal of Medical Sciences	No	2018	Yes
49	Oral health-related quality of life in older people in Kashan/Iran 2015	2015	2015	NA	500	NA	60-110	NA	Iran	APAC: Asia/Pacific (including the Middle East)	general	OHRQoL (GOHAI)	4	4-community based	1.4	self-reported	individual	1	1b	clinical exam	No	clinical exam	No	Yes	No		article	Nursing and Midwifery Studies	No	2017	Yes
50	Oral Health Impact Profile-14 as an assessment tool for quality of life in Secondary Burning Mouth Syndrome patients	2018	2019	NA	54	NA	18-60	NA	Pakistan	APAC: Asia/Pacific (including the Middle East)	dental problem	OHIP-14	1	1-hospital-based	2.1	self-reported	individual	1	1b	dental examination	No	clinical exam	No	Yes	No		article	ANNALS ABBASI SHAHEED HOSPITAL \& KARACHI MEDICAL \& DENTAL COLLEGE	No	2019	Yes
51	Assessment of oral health-related quality of life in Nigerian children using the Child Perceptions Questionnaire (CPQ 11-14)	NA	NA	252	248	0.984	11-14	NA	Nigeria	AFR: Africa	general	OHRQoL (CPQ)	4	1-school-based	1.1	self-reported	individual	1	1a	dental examination	No	clinical exam	No	Yes	No		article	European Journal of Paediatric Dentistry	Yes	2011	Yes
52	Correlation of perceived self-rated oral health status with various dental health and awareness factors	2016	2017	NA	600	NA	18-50	NA	Kingdom of Saudi Arabia	APAC: Asia/Pacific (including the Middle East)	general	self-rated oral health status	1-hospital-based	1-hospital-based	2.1	self-reported	individual	1	1a	oral examination	No	clinical exam	No	Yes	No		article	Journal of International Society of Preventive and Community Dentistry	Yes	2017	Yes
53	Determinants of self-perceived oral health in adolescents: A cross-sectional study	2018	2018	8000	1742	0.217	14-19	NA	Brazil	LATAM: Latin America	general	self-perceived oral health	4	1-school-based	1.4	self-reported	individual	1	1a	clinical examination	No	clinical exam	No	Yes	No		article	INTERNATIONAL JOURNAL OF PAEDIATRIC DENTISTRY	Yes	2021	Yes
54	Dental Public Health in Action: Understanding oral health care needs and oral health-related quality of life in vulnerable adults in Plymouth.	2015	2015	NA	44	NA	22-69	NA	UK	EMEA: Europe	general	OHRQoL (OHIP-14)	1-facility-based	1-facility-based	2.1	self-reported	individual	1	1b	clinical examination	No	clinical exam	No	Yes	No		article	Community Dental Health	Yes	2018	Yes
55	Self-rated oral health status, oral health service utilization, and oral hygiene practices among adult Nigerians.	2010	2011	NA	7630	NA	18-81	NA	Nigeria	AFR: Africa	general	oral health status	4	4-societal	1.4	self-reported	individual	1	1b	NA	No	No	No	Yes	No		article	BMC Oral Health	Yes	2014	Yes
56	Oral health-related quality-of-life in patients to be treated with fixed or removable partial dental prostheses	2006	2009	448	410	0.9	22-90	NA	Danish	EMEA: Europe	general	OHRQoL (OHIP-49)	1-clinic-based	1-clinic-based	2.1	self-reported	individual	1	1a	clincial exam	medical records	clinical exam	No	Yes	No		article	Acta Odontologica Scandinavica	Yes	2013	Yes
57	Mission of Mercy patient characteristics and dental-related emergency department use.	2016	2016	2800	1462	0.56	>=18	55.78% Non-Hispanic black , 33.31% Non-Hispanic white	US	NA: North America	general	oral health care use	1-practice-based	1-practice-based	2.1	self-reported	individual	1	1a	NA	No	No	No	Yes	No		article	Journal of the American Dental Association	Yes	2018	Yes
58	Prevalence of oral diseases and oral-health-related quality of life in people with severe mental illness undertaking community-based psychiatric care.	2010	2010	112	89	0.794643	31% 45-54	NA	UK	EMEA: Europe	medical problem	OHRQoL	1-clinic-based	1-clinic-based	2.1	self-reported	individual	1	1a	clinical exam	No	clinical exam	No	Yes	No		article	British Dental Journal	Yes	2012	Yes
59	The school social environment and oral health-related quality of life in children: a multilevel analysis	2010	2010	1744	1211	0.694	8-12	NA	Brazil	LATAM: Latin America	general	OHRQoL (CPQ)	1-school-based	1-school-based	1.3	self-reported	individual	1	1b	dental examination	No	clinical exam	No	Yes	No		article	European Journal of Oral Sciences	Yes	2020	Yes
60	The impact of oral health on the quality of life of nursing home residents	NA	NA	403	331	0.8213	65-100	NA	UK	EMEA: Europe	general	OHRQoL (OIDP)	1-facility-based	1-facility-based	2.1	self-reported	individual	1	1b	oral examination	No	clinical exam	No	Yes	No		article	Health and Quality of Life Outcomes	No	2015	Yes
61	Risk Factors, Perception of Caregivers and Impact of Early Childhood Caries on Quality of Life Related to Oral Health of Preschool Children and their Families	NA	NA	NA	40	NA	6-60 months	NA	Brazil	LATAM: Latin America	general	OHRQoL	1-clinic-based	1-clinic-based	2.1	proxy - guardian	individual	1	1b	dental examination	medical records	clinical exam	No	Yes	No		article	Pesquisa Brasileira em Odontopediatria e Clinica Integrada	No	2015	Yes
62	Impact of untreated dental caries on quality of life of preschool children: different stages and activity	NA	NA	499	451	0.904	3-5	NA	Brazil	LATAM: Latin America	general	OHRQoL	4	1-school-based	1.3	proxy - guardian	individual	1	1a	oral examination	No	clinical exam	No	Yes	No		article	Community Dentistry and Oral Epidemiology	Yes	2014	Yes
63	Low Social Position, Periodontal Disease, and Poor Oral Health-Related Quality of Life in Adults With Systemic Arterial Hypertension	2014	2014	200	195	0.975	23-83	NA	Brazil	LATAM: Latin America	medical problem	OHRQoL (OHIP-14)	4	1-facility-based	1.3	self-reported	individual	1	1b	oral examination	medical records	clinical exam	No	Yes	No		article	Journal of Periodontology	Yes	2016	Yes
64	Demographics, social position, dental status and oral health-related quality of life in community-dwelling older adults	NA	NA	667	613	0.919	65-74	NA	Brazil	LATAM: Latin America	general	OHRQoL	4	4-community based	1.4	self-reported	individual	1	1b	oral examination	No	clinical exam	No	Yes	No		article	Quality of Life Research	No	2016	Yes
65	The impact of oral health on quality of life of urban and riverine populations of the Amazon: A multilevel analysis	2016	2017	NA	564	NA	15-25	NA	Brazil	LATAM: Latin America	general	OHRQoL (OHIP-14)	1-school-based	1-school-based	1.1	self-reported	individual	1	1a	clinical exam	No	clinical exam	No	Yes	No		article	PLOS ONE	No	2018	Yes
66	Oral health of female prisoners in HMP Holloway: implications for oral health promotion in UK prisons	2010	2010	153	103	0.715	mean: 30.9	56.31% White, 28.16% Black , 15.53% Others	UK	EMEA: Europe	general	OHRQoL (OIDP)	1-institution-based, 4	1-institution-based	1.1	self-reported	individual	1	1b	clinical examination	2009 Adult Dental Health Survey	clinical exam	No	Yes	No		article	British Dental Journal	Yes	2013	Yes
67	Associations between ectodermal dysplasia, psychological distress and quality of life in a group of adults with oligodontia	2013	2013	75	47	0.63	>16	NA	Norway	EMEA: Europe	dental problem	QoL	1-facility-based	1-facility-based	2.1	self-reported	individual	1	1a	NA	public data base	No	No	Yes	No		article	Acta Odontologica Scandinavica	Yes	2017	Yes
68	Oral health-related quality-of-life and mental health in individuals with chronic obstructive pulmonary disease (COPD).	NA	NA	220	100	0.45	38-97	NA	Norway	EMEA: Europe	medical problem	OHRQoL (OHIP-14)	1-hospital-based	1-hospital-based	2.1	self-reported	individual	1	1a	oral examination	No	clinical exam	No	Yes	No		article	Acta Odontologica Scandinavica	Yes	2015	Yes
69	The oral health status, behaviours and knowledge of patients with cardiovascular disease in Sydney Australia: a cross-sectional survey	2016	2017	NA	318	NA	18-94	NA	Australia	APAC: Asia/Pacific (including the Middle East)	medical problem	oral health status, oral health care behaviours and perceptions	1-clinic-based	1-clinic-based	2.1	self-reported	individual	1	1a	NA	No	clinical exam	No	Yes	No		article	BMC Oral Health	Yes	2019	Yes
70	Oral health-related quality of life among Brazilian preschool children.	2008	2009	1695	1632	0.963	5	NA	Brazil	LATAM: Latin America	general	OHRQoL	1-school-based	1-school-based	1.1	proxy - guardian	individual	1	1a	clinical exam; pilot study	No	clinical exam	No	Yes	No		article	Community Dentistry and Oral Epidemiology	Yes	2013	Yes
71	Oral health-related quality of life of schoolchildren: impact of clinical and psychosocial variables	NA	NA	1086	749	0.69	8-10	NA	Brazil	LATAM: Latin America	general	OHRQoL (CPQ)	1-school-based	1-school-based	1.4	self-reported	individual	1	1b	clinical examination	No	clinical exam	No	Yes	No		article	International Journal of Paediatric Dentistry	Yes	2015	Yes
72	Frequency of Oral Impacts on Daily Performances and Dental Pain Among Indigenous Adolescents of Himalayas (Leh, Ladakh): A Cross-Sectional Study.	NA	NA	300	288	0.96	mean: 15.72	NA	India	APAC: Asia/Pacific (including the Middle East)	general	OHRQoL (OIDP)	1-school-based	1-school-based	2.2	self-reported	individual	1	1a	NA	No	No	No	Yes	No		article	Oral Health & Preventive Dentistry	Yes	2021	Yes
73	Impact on the Quality of Life of Older Adults Who Use Inadequate Dental Prostheses: A Cross-Sectional Study	2015	2015	147	147	1	60-90	NA	Brazil	LATAM: Latin America	dental problem	OHRQoL (OHIP-14)	1-facility-based	1-facility-based	2.1	self-reported	individual	1	1b	clinical exam with mirrors	No	clinical exam	No	Yes	No		article	Pesquisa Brasileira em Odontopediatria e Clinica Integrada	No	2020	Yes
74	Oral health-related quality-of-life in homebound elderly dependent on moderate and substantial supportive care for daily living	NA	NA	NA	302	NA	>65	NA	Sweden	EMEA: Europe	general	OHRQoL (GOHAI)	4	1-facility-based	2.1	self-reported, proxy (relatives or care personnel, when necessary)	individual	1	1b	clinical exam, x-ray	medical records	clinical exam	No	Yes	No		article	Acta Odontologica Scandinavica	Yes	2013	Yes
75	Oral health of visually impaired schoolchildren in Khartoum State, Sudan	2010	2010	92	82	0.89	6-18	NA	Sudan	AFR: Africa	general	OHRQoL (OIDP)	1-school-based	1-school-based	2.1	self-reported	individual	1	1b	clincial exam	school records	clinical exam	No	Yes	No		article	BMC Oral Health	Yes	2013	Yes
76	Individual and contextual factors related to dental caries in underprivileged Brazilian adolescents	2012	2012	1428	1179	0.826	15-19	NA	Brazil	LATAM: Latin America	general	OHRQoL (OIDP)	4	1-school & facility based	1.1	self-reported	individual	1	1a	clinical exam	No	clinical exam	No	Yes	No		article	BMC Oral Health	Yes	2015	Yes
77	Impact of oral mucosal conditions on oral health-related quality of life in preschool children: a hierarchical approach	2010	2011	807	724	0.897	2-5	NA	Brazil	LATAM: Latin America	general	OHRQoL	1-practice-based	1-practice-based	1.2	proxy - parents/caregivers	individual	1	1b	oral examination	No	clinical exam	No	Yes	No		article	International Journal of Paediatric Dentistry	Yes	2015	Yes
78	Longitudinal associations between oral health impacts and quality of life among a national cohort of Thai adults.	2005	2005	NA	60569	NA	median: 29	NA	Thailand	APAC: Asia/Pacific (including the Middle East)	general	OIDP	1-school-based	1-school-based	2.1	self-reported	individual	1	1a	NA	No	No	No	Yes	No		article	Health and Quality of Life Outcomes	No	2013	Yes
79	Happiness, subjective and objective oral health status, and oral health behaviors among Korean elders	NA	NA	510	479	0.939	>=65	NA	Korea	APAC: Asia/Pacific (including the Middle East)	general	OHIP-14	1-facility-based, 4	1-facility-based	1.4	self-reported	individual	1	1b	dental exam	No	clinical exam	No	Yes	No		article	Community Dentistry and Oral Epidemiology	Yes	2013	Yes
80	Short form development for oral health patient-reported outcome evaluation in children and adolescents	2015	2016	NA	334	NA	8-17	41.9% Hispanic/Latino	US	NA: North America	general	oral health status	1-clinic-based	1-clinic-based	2.1	self-reported, proxy - parent	individual	1	1d	dental exam	No	clinical exam	Yes - by computer	Yes	YES	used Capi to collected self reported data from 8-17 year olds in12 different practices	article	Quality of life research : an international journal of quality of life aspects of treatment, care and rehabilitation	No	2018	Yes
81	Development of a tool to assess oral health-related quality of life in patients hospitalised in critical care	2014	2015	NA	18 (pilot study), and 45 (validation study)	0.468	mean: 55.1 (pilot), 55.8 (validation)	White (mainly)	UK	EMEA: Europe	medical problem	OHQoL	1-hospital-based	1-hospital-based	2.1	self-reported	individual	1	1a, 1b (open-ended questions)	NA	No	No	No	Yes	No		article	Quality of life research : an international journal of quality of life aspects of treatment, care and rehabilitation	No	2020	Yes
82	The oral health of people with learning disabilities - a user-friendly questionnaire survey	NA	NA	2000	625	0.313	18-87	NA	UK	EMEA: Europe	medical problem	dental status, oral health and dental services use	4, 5	3 and 5 - mailed invitation & survey, from learning disability	2.1	self-reported	individual	4	4a	Photographs were added in the form of an accompanying explanation sheet.	No	No	No	Yes	No		article	Community Dental Health	Yes	2017	Yes
83	Impact of Dental Caries on the Quality of Life of Preschool Children and Families in Amman, Jordan	2015	2015	2164	1929	0.891	4-5	NA	Jordan	APAC: Asia/Pacific (including the Middle East)	general	OHQoL	4	1-school-based	1.1	proxy - parent	individual	1	1a	oral exam; pilot study	No	No	No	Yes	No		article	Oral health & preventive dentistry	Yes	2020	Yes
84	Oral health-related quality of life of patients after heart transplantation and those with heart failure is associated with general health-related quality of life: a cross-sectional study	NA	NA	NA	186	NA	>=18	NA	Germany	EMEA: Europe	medical problem	OHQoL	1-hospital-based	1-hospital-based	2.1	self-reported	individual	1	1a	oral exam	medical records	clinical exam	No	Yes	No		article	Quality of Life Research	No	2020	Yes
85	Development of the Teen Oral Health-Related Quality of Life Instrument	NA	NA	NA	363	NA	13-18	White (40.3%), Black (31.9%), Hispanic (22.8%), Asian, Black/white	US	NA: North America	general	OHQoL	1	1-school, clinic, community center	2.1	self-reported	individual	1	1a	oral exam	No	clinical exam	No	Yes	No		article	Journal of Public Health Dentistry	Yes	2017	Yes
86	Longitudinal measurement invariance and explanatory IRT models for adolescents' oral health-related quality of life	2010	2013	NA	649 (baseline), 415 (followed-up)	NA	12 and 15	NA	China	APAC: Asia/Pacific (including the Middle East)	general	OHQoL (CPQ), oral health behaviors	4	1-school-based	1.4	Self-reported	individual	1	1a	clinical exam	No	clinical exam	No	Yes	No		article	Health and Quality of Life Outcomes	No	2018	Yes
87	Association between oral health, cognitive impairment and oral health-related quality of life	2009	2009	369	295	NA	mean: 82.9	NA	Spain	EMEA: Europe	medical problem	OHQoL (GOHAI)	1 (geriatric institutions)	1-clinic-based	2.1	self-reported	individual	1	1b	oral exam	No	clinical exam	No	Yes	No		article	Gerodontology	Yes	2012	Yes
88	Association between gingival bleeding and gingival enlargement and oral health-related quality of life (OHRQoL) of subjects under fixed orthodontic treatment: a cross-sectional study	2009	2010	400	330	0.825	14-30	79.7% White	Brazil	LATAM: Latin America	dental problem	OHIP-14	1-clinic-based	1-clinic-based	2.1	self-reported	individual	1	1b	clinical exam	No	clinical exam	No	Yes	No		article	BMC Oral Health	Yes	2012	Yes
89	Impact of oral health on health-related quality of life: a cross-sectional study.	2012	2013	1925	1007	0.625	>=18	NA	Brazil	LATAM: Latin America	general	OHIP-14	1-clinic-based	1-clinic-based	2.1	self-reported	individual	1	1a, 1b (Patients who had difficulty in filling the questionnaires were interviewed)	NA	No	No	No	Yes	No		article	BMC Oral Health	Yes	2016	Yes
90	Disparities in early childhood caries and its impact on oral health-related quality of life of preschool children	NA	NA	503	503	1	5-6	NA	Thailand	APAC: Asia/Pacific (including the Middle East)	general	OHRQoL, oral health-related behaviors	4	1-school-based	2.3 & 2.4	self-report, proxy - parent/teacher	individual	1	1b	oral examination	No	clinical exam	No	Yes	No		article	Asia-Pacific Journal of Public Health	No	2014	Yes
91	Quality of Life in Subjects Suffering from Severe Skeletal Malocclusion before Orthodontic Treatment	2016	2017	NA	45	NA	mean: 21.5	NA	Pakistan	APAC: Asia/Pacific (including the Middle East)	dental problem	OHIP-14	1-clinic-based	1-clinic-based	2.1	self-report	individual	1	1a	NA	No	No	No	Yes	No		article	Annals Abbasi Shaheed Hospital \& Karachi Medical \& Dental College	No	2017	Yes
92	Impact of specific orthodontic parameters on the oral health-related quality of life in children and adolescents: Aprospective interdisciplinary, multicentre, cohort study	NA	NA	NA	250	NA	7-17	NA	Germany	EMEA: Europe	dental problem	OHRQoL, behavioural problems	1 (clinic, practice)	1-clinic-based	2.1	self-report, proxy - parent	individual	1	1a	NA	No	No	No	Yes	No		article	JOURNAL OF OROFACIAL ORTHOPEDICS-FORTSCHRITTE DER KIEFERORTHOPADIE	No	2019	Yes
93	Oral healthrelated quality of life among publicly insured mental health service outpatients with serious mental illness	2014	2014	189	150	NA	mean: 50.8	78% Hispanics	US	NA: North America	medical problem	OHRQoL (OHIP-14)	1-clinic-based	1-clinic-based	2.1	self-report	individual	1	1b	NA	No	No	No	Yes	No		article	Psychiatric Services	No	2019	Yes
94	Odontogenic Infection and dental Pain negatively impact Schoolchildren's Quality of Life	2019	2019	NA	230	NA	8-10	NA	Brazil	LATAM: Latin America	general	OHRQoL (CPQ), dental pain	4	1-school-based	1.1	self-report	individual	1	1b	clinical examination	No	clinical exam	No	Yes	No		article	Acta odontologica latinoamericana : AOL	No	2020	Yes
95	Impact of oral condition on the quality of life of homeless people	2014	2015	120	116	0.967	>=18	51.7% mixed-race, 22.4% white	Brazil	LATAM: Latin America	general	OIDP	1-institution-based	1-institution-based	2.1	self-report	individual	1	1b	clinical examination	No	clinical exam	No	Yes	No		article	Revista de Saude Publica	No	2019	Yes
96	Oral health and quality of life: an epidemiological survey of adolescents from settlement in Pontal do Paranapanema/SP, Brazil	NA	NA	349	180	0.516	10-19	NA	Brazil	LATAM: Latin America	general	OIDP	1 (who lived in rural settlement in Caiuá)	4-community based	2.1	self-report	individual	1	1b	oral examination	No	clinical exam	No	Yes	No		article	Ci{\^{e}}ncia & Sa{\'{u}}de Coletiva	No	2015	Yes
97	Dysphagia and masticatory performance as a mediator of the xerostomia to quality of life relation in the older population	2018	2019	1180	1076	0.912	>=65	NA	China	APAC: Asia/Pacific (including the Middle East)	general	OHRQoL (GOHAI)	1 (community care center)	4-community based	2.3 & 2.4	self-report	individual	1	1b	dental examination; Masticatory performance was evaluated using color-changeable chewing gum	No	clinical exam	No	Yes	No		article	BMC Geriatrics	No	2020	Yes
98	Inequalities in self-rated oral health in adults	2009	2010	2016	1720	0.853	20-59	83.9% white	Brazil	LATAM: Latin America	general	self-rated oral health	4	4-community based	1.4	self-report	individual	1	1b	NA	No	No	No	Yes	No		article	REVISTA DE SAUDE PUBLICA	No	2013	Yes
99	Self perceived oral health, oral treatment need and the use of oral health care of the adult population in Sk{\aa}ne, Sweden	2006	2007	9690	6123	0.63	20-89	NA	Sweden	EMEA: Europe	general	OHIP, oral health, dental status, etc.	4, 5	4-community based	1.1	self-report	individual	4	4a	NA	No	No	No	Yes	No		article	Swedish Dental Journal	Yes	2011	Yes
100	Qualidade de vida relacionada {\`{a}} sa{\'{u}}de bucal (OHRQoL) em pacientes usando aparelho ortod{\^{o}}ntico fixo em Pimpri, Pune, {\'{I}}ndia - Um estudo transversal	NA	NA	NA	130	NA	14-22	NA	India	APAC: Asia/Pacific (including the Middle East)	dental problem	OIDP	1-clinic-based	1-clinic-based	2.1	self-report	individual	1	1b	For assessing the severity of malocclusion pretreatment casts of all participants were examined to record ICON.	No	clinical exam	No	Yes	No		article	Pesquisa Brasileira em Odontopediatria e Clinica Integrada	No	2012	Yes
101	Objective and perceived oral health status of elderly nursing home residents: A local survey in southern France	NA	NA	172	114	NA	62-104	NA	France	EMEA: Europe	general	OHRQoL (GOHAI)	1 (two residential nursing homes)	1 (two residential nursing homes)	2.1	self-report	individual	1	1b	clinical examination	No	clinical exam	No	Yes	No		article	Clinical Interventions in Aging	No	2019	Yes
102	Oral healthrelated food selectivity among French independently living elders	2017	2018	125	121	0.968	35-84	NA	France	EMEA: Europe	general	OHRQoL (GOHAI), food selectivity	NA	5-database (other study cohort)	2.1	self-report	individual	1	1b	oral examination	No	clinical exam	No	Yes	No		article	Journal of Oral Rehabilitation	Yes	2020	Yes
103	Oral health - Related quality of life and life-space mobility in community-dwelling older adults	NA	NA	876	288	NA	>65	50% Non-Hispanic white, 50% African American	US	NA: North America	general	OHRQoL	6 (from participants in the University of Alabama at Birmingham Study of Aging)	5-database (other study cohort)	1.1	self-report	individual	1 or 3	1b or 3b	NA	No	No	No	Yes	No		article	Journal of the American Geriatrics Society	No	2011	Yes
104	Oral Health Practices, Status and Effect of Malocclusion on Quality of Life of College Going Individuals in Chennai, India	2018	2018	NA	710	NA	17-23	NA	India	APAC: Asia/Pacific (including the Middle East)	general	OHIP-14	4	1-school-based	random school, 2.1 for students	self-report	individual	1	1b	oral examination	No	clinical exam	No	Yes	No		article	Journal of Clinical and Diagnostic Research	No	2019	Yes
105	Gender-wise comparison of oral health-related quality of life and its relationship with periodontal status among the Indian elderly	NA	NA	NA	1200	NA	>60	NA	India	APAC: Asia/Pacific (including the Middle East)	general	OHRQoL (GOHAI)	4	4-community based	1.2 and 1.4	self-report	individual	1	1b	clinical examiniation	No	clinical exam	No	Yes	No		article	Journal of Indian Society of Periodontology	No	2020	Yes
106	Development of a conceptual model of oral health for malocclusion patients	NA	NA	NA	323	NA	15-25	NA	Malaysia	APAC: Asia/Pacific (including the Middle East)	general	OHIP-14	1-clinic-based	1-clinic-based	2.1	self-report	individual	1	1a	malocclusion assessment	No	clinical exam	No	Yes	No		article	Angle Orthodontist	Yes	2015	Yes
107	Oral health status of long-term care residents-a vulnerable population	2008	2009	399	335	0.93	>=45	NA	Canada	NA: North America	general	OHIP-14, use of oral health care services and access to oral health care	4	1-facility-bsaed	1.3	self-report	individual	1	1b	clinical examiniation	No	clinical exam	No	Yes	No		article	Journal (Canadian Dental Association)	Yes	2012	Yes
108	Self-reported oral health and use of dental services among asylum seekers and immigrants in Finland - A pilot study	2012	2012	NA	38	NA	17-53	NA	Finland	EMEA: Europe	general	self-reported oral health, oral health habits, dental fear and use of dental health care services	1 (refugee reception center, education center)	1 (refugee reception center, education center)	2.1	self-report	individual	1	1b	NA	No	No	No	Yes	No		article	European Journal of Public Health	No	2016	Yes
109	Dentofacial Deformities and Implications on Quality of Life: A Presurgical Multifactorial Analysis in Patients Seeking Orthognathic Surgical Treatment	NA	NA	NA	106	NA	mean: 27	52.8% white	Brazil	LATAM: Latin America	dental problem	OHIP-14, Orthognathic Quality of Life Questionnaire	1-clinic-based	1-clinic-based	2.1	self-report	individual	1	1b	NA	No	No	No	Yes	No		article	Journal of Oral and Maxillofacial Surgery	Yes	2019	Yes
110	Oral health-related quality of life in the elderly population receiving health care at the public hospital network in Medell{\'{i}}n, Colombia, and its related factors	2013	2013	NA	342	NA	>=65	NA	Columbia	LATAM: Latin America	general	OHRQoL (GOHAI), use of oral health care services, etc.	4	1-facility-based	1.1 and 1.3	self-report	individual	1	1b	dental examination	No	clinical exam	No	Yes	No		article	Acta odontologica latinoamericana : AOL	No	2016	Yes
111	Quality of Life Implications of BisphosphonateAssociated Osteonecrosis of the Jaw	2007	2008	64	35	0.547	mean: 61.3	91% white	US	NA: North America	medical problem	OHIP-14	1 (two institutions)	1-clinic-based	2.1	self-report	individual	3	3b	NA	No	No	No	Yes	No		article	The Oncologist	No	2011	Yes
112	Influence of oral health on quality of life in pregnant women	2011	2011	120	119	0.992	mean: 24.7	NA	Brazil	LATAM: Latin America	general	OHIP-14	1 (women who sought prenatal care at the public health units of the Brazilian Health System)	1 (women who sought prenatal care at the public health units of the Brazilian Health System)	2.1	self-report	individual	1	1b	clinical oral exam	No	clinical exam	No	Yes	No		article	Acta odontologica latinoamericana : AOL	No	2016	Yes
113	Influence of the usual motivation for dental attendance on dental status and oral health-related quality of life	2010	2011	NA	255	NA	18-87	NA	Spain	EMEA: Europe	general	OHRQoL	1-clinic-based	1-clinic-based	2.1	self-report	individual	1	1b	clinical oral exam	No	clinical exam	No	Yes	No		article	Medicina Oral, Patologia Oral y Cirugia Bucal	Yes	2014	Yes
114	Building oral health research infrastructure: the first national oral health survey of Rwanda	2016	2016	NA	2097	NA	2-104	NA	Rwanda	AFR: Africa	general	OHRQoL, oral health practices and behaviors	4	4-community-based	1.3	self-report	individual	1	1d	visual examination	No	clinical exam	YES	Yes	YES	Newly designed CAPI instrument for this population	article	Global Health Action	No	2018	Yes
115	Collegian 26 Association between temporomandibular symptoms, anxiety and quality of life among nursing students	NA	NA	1128	281	0.249	mean: 29	NA	Australia	APAC: Asia/Pacific (including the Middle East)	general	OHIP	1 (during lectures), 2 (email)	1 (during lectures), 2 (email)	2.1	self-report	individual	2	2c	NA	No	No	YES	Yes	YES	Online survey and e-mail advertisement	article	COLLEGIAN	No	2019	Yes
116	Impact of dental pain on daily living of five-year-old Brazilian preschool children: Prevalence and associated factors	NA	NA	578	549	0.95	5	NA	Brazil	LATAM: Latin America	general	impact of dental pain	4	1-school-based	1.1multistage	proxy - parent/guardian	individual	4	4c	dental examination	No	clinical exam	No	Yes	No		article	European Archives of Paediatric Dentistry	Yes	2011	Yes
117	Do health provider-patient relationships matter? Exploring dentist-patient relationships and oral health-related quality of life in older people	2011	2011	796	772	NA	>=65	80% White, 10.3% Asian, 8.3% Black	UK	EMEA: Europe	general	OHRQoL	4	4-community-based	1.3	self-report	individual	1	1b	oral examination	No	clinical exam	No	Yes	No		article	Age and Ageing	No	2014	Yes
118	Relationship between oral clinical conditions and daily performances among young adults in India - A cross sectional study	2011	2012	NA	800	NA	17-24	NA	India	APAC: Asia/Pacific (including the Middle East)	general	OHRQoL (OIDP)	4	1-school-based	1.2	self-report	individual	1	1b	clinical examiniation	No	clinical exam	No	Yes	No		article	Journal of Epidemiology and Global Health	No	2015	Yes
119	Impact of caries prevalence on oral health-related quality of life among police personnel in Virajpet, South India	2012	2012	172	172	1	mean: 38	NA	India	APAC: Asia/Pacific (including the Middle East)	general	OHIP-14	4	1-police department	1.1	self-report	individual	1	1a	dental examination	No	clinical exam	No	Yes	No		article	Journal of International Society of Preventive and Community Dentistry	Yes	2014	Yes
120	Self-reported and clinically diagnosed dental needs among institutionalized adults in Vijayawada: A cross-sectional study	NA	NA	182	182	1	60-94	NA	India	APAC: Asia/Pacific (including the Middle East)	general	dental behavior and self-rating of oral health	1 (three old age homes)	1 (three old age homes)	2.1	self-report	individual	1	1b	clinical examiniation	No	clinical exam	No	Yes	No		article	Journal of International Society of Preventive and Community Dentistry	Yes	2014	Yes
121	Influential factors on the quality of life and dental health of university students in a specific area	2016	2016	NA	130	NA	>=20	NA	Korea	APAC: Asia/Pacific (including the Middle East)	general	quality of life and dental health status	1-school-based	1 (school-based) and 3 (google form)	2.1	self-report	individual	2	2c	NA	No	No	YES	Yes	YES	Google-based self-adminstered questionaire	article	Biomedical Research (India)	No	2017	Yes
122	HIV/AIDS-related attitudes and oral impacts on daily performances: A cross-sectional study of Sudanese adult dental patients	2008	2008	3600	1262	0.35	20-60	NA	Sudan	AFR: Africa	medical problem	OHRQoL (OIDP)	1-clinic-based	1-clinic-based	2.1	self-report	individual	1	1b	clinical examiniation	No	clinical exam	No	Yes	No		article	BMC Health Services Research	No	2013	Yes
123	Unmet dental needs and barriers to care for children with significant special health care needs	2007	2007	3760	1128	0.3	mean: 10.1	81% Caucasian	US	NA: North America	general	oral health status, access to dental care, etc.	1 (practice, clinic)	1 (practice, clinic)	2.1	proxy - parent/guardian	individual	1 or 3 or 4	1b or 3b or 4a	NA	No	No	No	Yes	No		article	Pediatric Dentistry	Yes	2011	Yes
124	Insomnia and depression impair oral health-related quality of life in the old-old	2006	2006	4317	187	NA	>=75	Asian	Japan	APAC: Asia/Pacific (including the Middle East)	general	OHRQoL (GOHAI)	1 (dental office)	1 (dental office)	2.1	self-report	individual	1	1a or 1b	NA	dental treatment records	No	No	Yes	No		article	Geriatrics and Gerontology International	No	2017	Yes
125	Development of an oral health-related self-efficacy scale for use with older adults	2014	2014	791	646	0.817	65-87	Asian	Japan	APAC: Asia/Pacific (including the Middle East)	general	oral health status and oral function	1 (who participated in comprehensive geriatric health examinations for early detection and early care of geriatric syndromes)	1 (who participated in comprehensive geriatric health examinations for early detection and early care of geriatric syndromes)	2.1	self-report	individual	4	4a	NA	No	No	No	Yes	No		article	Geriatrics and Gerontology International	No	2017	Yes
126	Oral health-related quality of life in older Swedish people with pain problems	2007	2007	332	225	0.83	>=80	NA	Sweden	EMEA: Europe	medical problem	OHIP-14, general health-related quality of life	6 (who participated in a population-based study of older persons’ life situation)	5-program/cohort	1.1	self-report	individual	4	4a	NA	No	No	No	Yes	No		article	Scandinavian Journal of Caring Sciences	No	2011	Yes
127	Impact of periodontal diseases on health-related quality of life of users of the brazilian unified health system	2013	2013	151	150	0.993	mean: 47	NA	Brazil	LATAM: Latin America	general	OHIP-14	1-clinic-based	1-clinic-based	2.1	self-report	individual	1	1b	NA	dental records	No	No	Yes	No		article	International Journal of Dentistry	Yes	2013	Yes
128	Self-reported oral health of a metropolitan homeless population in Australia: Comparisons with population-level data	2009	2009	NA	248	NA	17-78	NA	Australia	APAC: Asia/Pacific (including the Middle East)	general	dentate status; dental service utilization; self-perceived need; and self-rated oral health	3 (flyers, posters, staff)	3 (flyers, posters, staff)	2.1	self-report	individual	1	1a or 1b	NA	Population data are from the National Survey of Adult Oral Health (NSAOH) 2004–2006.	No	No	Yes	No		article	Australian Dental Journal	Yes	2011	Yes
129	Self-reported oral health status of adults resident in Medway, Kent in 2009	2009	2009	8000	3101	0.39	>=16	NA	UK	EMEA: Europe	general	OHIP-14	4	4-community based	1.3	self-report	individual	4	4a	NA	No	No	No	Yes	No		article	Primary dental care : journal of the Faculty of General Dental Practitioners (UK)	Yes	2011	Yes
130	A cross-sectional study of oral health and oral health-related quality of life among frail elderly persons on admission to a special oral health care programme in Copenhagen City, Denmark	2008	2009	203	189	0.985222	>=60	NA	Denmark	EMEA: Europe	general (clinic-based)	OHRQoL score	1-program-based (pecial oral-health programme)	1-program-based (pecial oral-health programme)	2.1	self-reported	individual	1	1b	clinical exam	No	clinical exam	No	Yes	No	Yes, quantitative analysis Not an exemplary paper; no innovative method or mode.	article	Gerodontology	Yes	2012	Yes
131	Analysis of clinical, demographic, socioeconomic, and psychosocial determinants of quality of life of persons with intellectual disability: a cross-sectional Study	2014	2014	172 pairs of persons (guardians and persons)	119	0.69186	11-29	NA	Brazil	LATAM: Latin America	intellectual disability	P-CPQ (Guardians)	5	5-database	2.2	3. Proxy - guardian	group (a pair of guardian and person)	1	1b	clinical exam	No	clinical exam	No	Yes	No		article	Special Care in Dentistry	Yes	2016	Yes
132	Attention deficit hyperactivity disorder and dental anxiety in adults: Relationship with oral health	NA	NA	NA	110	NA	NA	NA	Swedish	EMEA: Europe	Disease vs none: ADHD	Dental Fear Survey (DFS), self-reported oral health (1 question)	1	1-clinic-based	2.5	1	individual	1	1a	clinical exam	No	clinical exam	Just say data collection as a part of the clinic's standard intake procedure	Yes	No		article	European Journal of Oral Sciences	Yes	2013	Yes
133	Characterization of oral health in a Portuguese population with mild intellectual disability	2016	2016	240	240	1	>18	NA	Portuguese	EMEA: Europe	intellectual disability	adapted from the “Oral Health Questionnaire For Adults” provided by the WHO	survey questions pre-test:2 formal: 1-subjects living in (or attending) institutions of the Central Region of Portugal thatwere affiliated with HUMANITAS (Portuguese Federation for Mental Disability)	5-database	2.2	Self-reported	Individual	1	1b	questions were pre-tested. clinical exam	medical records for intellectual disability	clinical exam	questionnaire applied by indirect method (interview)	Yes	No		article	Special Care in Dentistry	Yes	2019	Yes
134	Dental pain, use of dental services and oral health-related quality of life in southern Brazil	NA	NA	793	720	0.91	50-74	NA	Brazil	LATAM: Latin America	NA	self-reported dental pain, OIDP	4	4-community/district	1.4	self-reported	individual	1	1b	NA	used national data for population representativeness	None	No -- interview	Yes	No		article	Brazilian oral research	Yes	2016	Yes
135	Do maternal depression and anxiety influence children's oral health-related quality of life?	2012	2014	871	537	0.950631	13-19	NA	Brazil	LATAM: Latin America	Clinic/Practice Based	Maternal perception ECOHIS	1-clinic-based	5-database	2.1	proxy - parent (mother-child dyads)	individual	1	1b	dental exam	no	clinical exam (both mother and child)	No -- interview	Yes	No		article	Community Dentistry and Oral Epidemiology	Yes	2017	Yes
136	Do self-efficacy and depression predict oral impacts on daily performances across time? A 2-yr follow-up of students in Tanzania	NA	NA	NA	1714	NA	NA	NA	Tanzania	AFR: Africa	NA	OHRQoL (Child OIDP)	4 (previous study)	5-previous program	1.3 and 1.4	self-reported	group (The questionnaires were completed by students during regular scheduled class hours and under the supervision of three to four trained and calibrated research assistants (no calibration test performed). )	1	1a	dental exam	no	clinical exam	No (but questionnaire completed during regular scheduled class hours)	Yes	No		article	European Journal of Oral Sciences	Yes	2016	Yes
137	Hierarchizing caries risk factors among first-year university students in Nice(France): A cross-sectional study	2015	2015	629	629	1	18.8 ± 1.6		France	EMEA: Europe	NA	rating oral health, oral hygiene habbits	1-school-based	1-school-based	2.1	self-reported	individual	1	1b	oral exam	no	clinical exam	No -- interview	Yes	No	Not innovative	article	BMC Oral Health	Yes	2017	Yes
138	Impact of lifestyle variables on oral diseases and oral health-related quality of life in children of Milan (Italy)	2018	2018	478	296	0.62	children: 6-11	64% Italian, 10.5% Asian, 9.5% American, 9% European and 7% African	Italy	EMEA: Europe	general	OHRQoL (COHIP)	1-school-based	1-school-based	2.2	proxy	individual	4	4.c	NA	no	none	Children take the questionnaire back and completed by family; program recruit	Yes	no		article	International Journal of Environmental Research and Public Health	No	2020	Yes
139	Impact of sense of coherence on oral health-related quality of life among Brazilian adults	2014	2014	342	342	Missing	35-44	white 70.5%	Brazil	LATAM: Latin America	general	OHIP	5	5-database	1.2	self-reported	individual	1	1b	clinical exam	Yes, National Oral Health Survey	Clinical exam	No -- interview	Yes	no		article	Brazilian Oral Research	Yes	2019	Yes
140	Malocclusion, facial and psychological predictors of quality of life in adolescents	NA	NA	332	332	Missing	11-14		Brazil	LATAM: Latin America	general	OHIP, OASIS	1 (public school)	1 (public school)	2.1	self-reported	individual	1	1a	dental exam and photography	no	clinical exam	No -- (like interview setting but not mentioning details)	Yes	No		article	Community Dental Health	Yes	2019	Yes
141	Oral health impacts on self-rated general and oral health in a cross-sectional study of working age adults	2009	2010	1093	1093	0.391	30-61		Australia	APAC: Asia/Pacific (including the Middle East)	NA	OHIP	4, 5 (Australian electoral roll)	5 (Australian electoral roll)	1.1	self-reported	individual	4	4a	NA	no	NO	Yes -- mailed survey	Yes	No		article	Community Dentistry and Oral Epidemiology	Yes	2015	Yes
142	Predictors of oral health-related quality of life in 2-5 year-old children in the South of Iran	NA	NA	288	288	1	2-5	NA	Iran, city of Jahrom, south of Fars Province	APAC: Asia/Pacific (including the Middle East)	referred, by their parents, to the community health centres	OHRQoL (ECOHI)	1--referred, by their parents, to the community health centres	1 (community health centres )	1.3	proxy (parents/caregivers of the children)	NA	1	NA	NA	no	clinical exam	No -- interview	Yes	No		article	Health and quality of life outcomes	No	2020	Yes
143	Relations between periodontal status, oral health-related quality of life and perceived oral health and oral health consciousness levels in a Turkish population	2015	2017	750	750	1	18+	NA	Turkish	APAC: Asia/Pacific (including the Middle East)	general, dentate or partially dentate adultsgeneral, dentate	OHIP	1.Dentistry's Periodontology Department	1-clinic-based	2.1	self-reported	individual	1	1.a	Clinical and radiographic examinations	NA	clinical exam	No -- pencil & paper	Yes	No		article	INTERNATIONAL JOURNAL OF DENTAL HYGIENE	Yes	2020	Yes
144	Self-assessment of oral health, dental health care and oral health-related quality of life among Parkinson's disease patients			unknown	100		no specific range of age	no data	Germany	EMEA: Europe	Parkinson's disease	OHIP	referred by group leaders of Parkinson's Diease association	1-program based	2.1	self-reported	individual	1	1a	No	NA	NO	No	Yes	No		article	Gerodontology	Yes	2017	Yes
145	Socioeconomic and psychosocial associations with oral health impact and general health	2004	2005	2248	879	43.8	45-54		South Australia	APAC: Asia/Pacific (including the Middle East)	NA	OHIP-14 and EQ-5D	4	5 (Australian electoral roll)	1.1	self-reported	individual	4	4a	No	No	No	Mailing a survey is not innovative	Yes	No		article	COMMUNITY DENTISTRY AND ORAL EPIDEMIOLOGY	Yes	2019	Yes
146	Subjective oral symptoms associated with self-rated oral health among Indigenous groups in Central-West Brazil	2012	2014	682	682	0.98	15-19, 35-44	Indigenous groups in Central-West Brazil	Brazil	LATAM: Latin America	NA	rating of oral health	4	4-community-based	1.3	self-reported	individual	1	1.b	oral examination	No	clinical exam	No -- interview	Yes	No	Not innovative	article	Community Dentistry and Oral Epidemiology	Yes	2018	Yes
147	The impact of oral health on daily performances and its association with clinical variables in a population in Zambia			170	78	0.46	15-48		Zambia	AFR: Africa		OIDP	1 - clinic	1-clinical-based	2.1	self-reported	individual	2	1b	clinical exam	No	No	No -- interview	Yes	No		article	International Journal of Dental Hygiene	Yes	2017	Yes
148	Tooth loss and its relationship with protein intake by elderly BraziliansA structural equation modelling approach	2010	2011	375	365	0.97	72.11 (SD = 7.35)	na	Brazil, Botucatu	LATAM: Latin America	general	GOHAI	4	4-community-based	1.2	self-reported	individual	1	1b	na	No	No	No -- interview	Yes	No		article	Gerodontology	Yes	2018	Yes
149	Investigating oral health-related quality of life and self-perceived satisfaction with partial dentures	2019	2019	740	232	0.3135	77.9% 60+	NA	Australia	APAC: Asia/Pacific (including the Middle East)	patients treated with removable partial dentures	OHIP-14, self-perceived denture-related	5 hospital Clinic files	5-hospital clinic files	1.1	self-reported	individual	4	4a	NA	medical records	None	This paper does not meet the requirements of our scoping review uses a different concept of oral health.	Yes	No		article	Journal of investigative and clinical dentistry	Yes	2012	Yes
150	Assessment of Oral Health Related Quality of Life in Obsessive Compulsive Disorder Patients in Saudi Arabia	2016	2016	unknown	50	unknown	16-46	NA	Saudi Arabia	APAC: Asia/Pacific (including the Middle East)	diagnosed with OCD	OHIP-14	1	1-clinical-based	2.1	self-reported	individual	1	1a	NA	NA	None	No -- pencil & paper	Yes	No		article	Indian Journal of Public Health Research & Development	No	2020	Yes
151	Lifestyle and dental attendance as predictors of oral health-related quality of life	2012	2013	200	192	0.96	18-50	NA	Israel	APAC: Asia/Pacific (including the Middle East)	individuals attending dental clinics	OHIP-14, dental pain scale	1 from several dental clinics	1 from several dental clinics	2.1	self-reported	individual	1	1a	clinical exam on 100 subjects	NA	clinical exam	No -- pencil & paper	Yes	No		article	Oral Diseases	Yes	2015	Yes
152	Oral health-related quality of life and oral hygiene practice of adults with fixed dental prostheses in Riyadh, Saudi Arabia	2018		631	528	0.836	18+	NA	Saudi Arabia	APAC: Asia/Pacific (including the Middle East)	Persons with FDP in clinics & online	OHIP-14	1 and 2	1 and 2	2.1	self-reported	individual	1 and 2	1a and 2c	NA	NA	None	Yes -- electronic form	Yes	Yes	In addition to the traditional method of pencil and paper administration of a survey, an electronic version using Google Forms 2018, which was distributed on What's Up and Twitter. The researcers combined the electron data with the traditional method, without indicating the extent to which the online data contributed to the data collection effort, or the differences in the quality of the response…	article	JOURNAL OF INTERNATIONAL SOCIETY OF PREVENTIVE AND COMMUNITY DENTISTRY	Yes	2020	Yes
153	Planning oral health care using the sociodental approach and the index of family living conditions: a cross-sectional study in Brazilian adolescents	2009		171	159	0.93	12	31.4%white/ 57.9%brown/ 10.7%black	Brazil	LATAM: Latin America	general	CS-Child_OIDP used only dental caries portion	5	5-database	1.1	1 and 2	adolescent and head of the family	1	1b	Clinical exam	NA	Clinical exam	No -- interview	Yes	No		article	BMC Research Notes	No	2015	Yes
154	Impact of school-based dental program performance on the oral health-related quality of life in children	2010	2010		1906		12		Indonesia	APAC: Asia/Pacific (including the Middle East)	general	Child-OIDP	5 selected community health centers	5 selected community health centers	2.1	1	individual	1	1b	Clinical exam	NA	Clinical exam	No -- interview	Yes	No		article	Journal of investigative and clinical dentistry	Yes	2017	Yes
155	Ethnic variation in oral health and social integration among older rural adults	2006	2008	859	635	0.739	60+	Afraican american, american Indian, white	North Carolina	NA: North America	general	based on NHANES	4	4-community	1.4	1	individual	1	1b	Clinical exam	NA	Clinical exam	No -- interview	Yes	No		article	Journal of Applied Gerontology	No	2013	Yes
156	The Canadian systemic sclerosis oral health study II: The relationship between oral and global health-related quality of life in systemic sclerosis	2008	2011		156		18 & over		Canada	NA: North America	Systemic sclerosis	OHIP	5	5-database	NA	1	individual	1	1a (not sure) Not described in methods	NA	NA	None	No	Yes	No		article	Rheumatology (United Kingdom)	No	2014	Yes
157	Correlation between oral health and child-oidp index in 12- and 15-year-old children from Modinagar, India	2012	2012		900		44545		India	APAC: Asia/Pacific (including the Middle East)	general (school children)	Child OIDP	4	1-school-based	1.4	1	individual	1	1b	The individual interviews were aided by 16 pictures, clinical exam	NA	Clinical exam	Not Technically innovativeHave assistive pictures for interview	Yes	No		article	Asia-Pacific Journal of Public Health	No	2014	Yes
158	Oral-health-related quality of life of dental patients: a hospital based study in far north Queensland, Australia	2014	2014	519	479	0.92			Australia	APAC: Asia/Pacific (including the Middle East)	general Adult patients at DS Dental clinic	OHIP-14	1	1-school-based	2.1	1	individual	1	1a	NO	NA	None	No	Yes	No		article	Journal of investigative and clinical dentistry	Yes	2017	Yes
159	Association between self-reported and clinical oral health status in Belarusian adults	2013	2013		281		18-60		Belarus	EMEA: Europe	general dental patients	rating oral health (excell to poor) # teeth, periodontal	1	1-clinic-based	2.1	1	individual	1	1a	Clinical exam	NA	Clinical exam	No -- questionnaire	Yes	No		article	Journal of investigative and clinical dentistry	Yes	2017	Yes
160	Dental visiting by insurance and oral health impact	2009	2010		1096	0.391	30-61		Australia	APAC: Asia/Pacific (including the Middle East)		OHIP-14	4 from electoral rolls	5 (Australian electoral roll)	1.1	1	individual	4	4a	NA	NA	None	No -- mail-in	Yes	No		article	Australian Dental Journal	Yes	2013	Yes
161	Examination of a theoretical model for oral health-related quality of life among youths with cleft	2009	2011		1200	90% on average	7yrs to 18yrs	Blacks, asian White other	US	NA: North America	Cleft palate with and without lip0 involved	COHIP	1	1-clinic-based	2.1	1 and 2 dyad	group (child and caregiver)	1	1a	NA	clinical record	None	No	Yes	No		article	American Journal of Public Health	No	2014	Yes
162	Self-reported oral health and dental service-use of rangatahi within the rohe of Tainui	2008			238		16-18	maori	New Zealand	APAC: Asia/Pacific (including the Middle East)	general	OHIP-14	1	4-community based	2.1	1	individual	1	1e "completed a computer-based questionaire under supervision"	NA	NA	None	1e "completed a computer-based questionaire under supervision"	Yes	Yes	Respondent answered a computer-based questionaire undersupervision.	article	New Zealand Dental Journal	Yes	2012	Yes
163	Impact of oral health on the quality of life of 3-6-years old HIV-infected children Quality of life in HIV+ children				31		4.52+-1.22		Brazil	LATAM: Latin America	HIV+	early shildhood oral health impact scale ECOHIS	1	1-clinic-based	2.1	2 Caregiver	individual	1	1b	clinical exam	medical record	clinical exam	No -- interview	Yes	No		article	European Journal of Paediatric Dentistry	Yes	2011	Yes
164	Dental Caries Experience and Oral Health Related Quality of Life in Working Adults	2018	2019		160	0.91	18-60		Makkah city, Saudi Arabia	APAC: Asia/Pacific (including the Middle East)	patients visiting the dental teaching hospital	OHIP-14	1	1-clinic-based	2.1	1	individual	1 and 3	1b and 3b	Clinical exam	medical record	Clinical exam	No -- interview	Yes	No		article	Saudi Dental Journal	Yes	2020	Yes
165	Do oral health conditions adversely impact young adults?	2010	2011	623	611	0.98	16-32		Brussels	EMEA: Europe	seeking consultation	OHIP-14	1	1-clinic-based	2.1	1	individual	1	1a	Clinical exam	NA	Clinical exam	No -- pencil & paper	Yes	No		article	Caries Research	Yes	2015	Yes
166	Relationship of body mass index and dental caries with oral health related quality of life among adolescents of Udupi district, South India				475	456 Completed	13-15		Udupi district, India	APAC: Asia/Pacific (including the Middle East)	general	Child OIDP	4 FROM TWO PUBLIC & Two Private high schools	1-school-based	1.4	1	individual	1	1a	Clinical exam	NA	Clinical exam	No --pencil & paper	Yes	No		article	European Archives of Paediatric Dentistry	Yes	2013	Yes
167	The impact of complete dentures on the oral health-related quality of life among the elderly	2007	2008	512	437	400 complted all phases	>=65		Kaohsiung City taiwan	APAC: Asia/Pacific (including the Middle East)	denture recepient	OHIP-14	3	5-database	1.1	1	individual	1	1b	Clinical exam of the functionality of the denture	NA	Clinical exam	No -- interview	Yes	No		article	Journal of Dental Sciences	Yes	2012	Yes
168	A Cross-sectional Assessment of Oral Health-related Quality of Life in Institutionalized Older People	2014	2015	577	536 filled out valid surveys	0.93	77.13+-10.71		central twiwan	APAC: Asia/Pacific (including the Middle East)	living in LTC nursing homes and long term care facilities	OHIP-7T	1	1-facility-based	2.1	1	individual	1	1b	NA	NA	None	No -- interview	Yes	No		article	International Journal of Gerontology	No	2020	Yes
169	Relationship between the activities of daily living, oral health-related quality of life and dementia	2015	2016	375	345	0.92	65+		Korea	APAC: Asia/Pacific (including the Middle East)	general/ Dementia Community centers and aged care facilities	OHIP-14, GOHAI	1	1-facility-based	2.1	1 and 3. cartaker	individual	1	1b	NA	NA	None	No -- interview	Yes	No		article	Geriatrics and Gerontology International	No	2018	Yes
170	Determinants of health-related and oral health-related quality of life in adults with orofacial clefts: A cross-sectional study	2013	2013	139	114	0.82	18 &+29.4 ± 9.1		Brazil	LATAM: Latin America	adults with cleft lip and/or palate (CL/P)	OIDP, SF-36	5	5-database	2.1	1	individual	1	1b	Clinical exam	NA	Clinical exam	No -- interview	Yes	No		article	Cleft Palate-Craniofacial Journal	Yes	2018	Yes
171	Oral health of substance-dependent individuals: Impact of specific substances	2006	2008		563		18+	white/black/hispanic/other	US Boston	NA: North America	substance-dependent individuals	rating oral health excellent to poor	5 Dextox centers, 74%, Ambulatoy care 9%, , 1% emergency rooms, 16% other	5 Dextox centers, 74%, Ambulatoy care 9%, , 1% emergency rooms, 16% other	2.1	1	individual	1	1b	NA	NA	NA	No	Yes	No		article	Journal of Substance Abuse Treatment	No	2011	Yes
172	Self-perceived oral health and associated factors among the elderly in Campinas, Southeastern Brazil, 2008-2009	2008	2009	900	876	0.973	65+		Brazil	LATAM: Latin America	No info	GOHAI	4	4-community	1.4	1	individual	1	1b	Clinical exam	NA	Clinical exam	No -- interview	Yes	No		article	Revista de Saude Publica	No	2011	Yes
173	Dental tooth surface loss and quality of life in university students	2007	2007	Emails and posters were used to recruit subjects	1010 were recruited, 17% of respondants had incomplete data	Unkown	18-30		UK	EMEA: Europe	general	OHIP-49	3 Posters and 6 (email)	3 Posters and 6 (email)	2.1	1	individual	1	1a	Clinical exam	NA	Clinical exam	No -- questionnaire	Yes	No	This paper focus on the presence of enamel erosion, although OHRQo L was used was marginal, it still met the requirement that oral health was assessed.	article	Primary dental care : journal of the Faculty of General Dental Practitioners (UK)	Yes	2011	Yes
174	Sleep bruxism and anxiety impacts in quality of life related to oral health of Brazilian children and their families	2012	2013		66		3 to 7		Brazil	LATAM: Latin America	Dental Problem	B-ECOHIS Also used TAS Trait Anieity Scale	1	1-clinic-based	2.1	2	individual	1	1b	No	TAS	none	No -- interview	Yes	No		article	Journal of Clinical Pediatric Dentistry	Yes	2017	Yes
175	Oral health in schizophrenia patients: A French Multicenter Cross-Sectional Study	2014	2016	302	109	0.464	46.8 +-12		France	EMEA: Europe	patients with schizophrenia	GOHAI also Xerostomia Inventory general health from Med. Rec.	3 and 5 (phone)	5-database	1.3	1	individual	1	1a and 1b	Clinical exam	NA	Clinical exam	No	Yes	No		article	Presse Medicale	No	2019	Yes
176	The effect of severe caries on the quality of life in young children: A cross-sectional study				100		1 to 10		India	APAC: Asia/Pacific (including the Middle East)	Dental Problem	ECOHIS	1	1-school-based	2.1	2	Group (child + parent pair)	1	1a	NA	NA	NA	No -- questionnaire	Yes	No		article	Drug Invention Today	No	2020	Yes
177	Regular use of dental services among university students in southern Brazil	2017	2018	2706	1865	0.69	18+	white/black,brown or other	Brazil	LATAM: Latin America	general (University students)	Rating of oral health Excel., Very Good, & Moderate, Poor	1	1-school-based	2.1	1	individual	1	1e	NA	NA	NA	Does tablet collected survey count?	Yes	Yes	Used Red Cap software installed on tablets, answered in classrooms or other environments within the Unicersity. The study was linked to a resarch constorium of Master's students from the graduate program in epidemiology. See Wikipedia	article	Revista de saude publica	No	2020	Yes
178	Relationship between oral health and nutritional status in the elderly: A pilot study in Lebanon	NA	NA	NA	115	NA	76.2 ± 5.6	NA	Lebanon	APAC: Asia/Pacific (including the Middle East)	general (Hospital Based)	GOHAI	1	1-hospital-based	2.1	1	individual	1	1b	Clinical exam	NA	Clinical exam	No -- interview	Yes	No		article	Journal of Clinical Gerontology and Geriatrics	No	2014	Yes
179	Social inequalities in oral health in a group of older people in a Middle Eastern country: a cross-sectional survey	NA	NA		264		71.4 ± 6.27		Lebanon	APAC: Asia/Pacific (including the Middle East)	general (Clinic based)	GOHAI	1	1-clinic-based	2.1	1	individual	1	1a	Clinical exam	NA	Clinical exam	No -- questionnaire	Yes	No		article	Aging Clinical and Experimental Research	No	2018	Yes
180	Oral distress in primary Sj{\"{o}}gren's syndrome: Implications for health-related quality of life	2010	2010	246	163 Females selected	0.7	63+-14		Norway	EMEA: Europe	pSS patients on a Nor. registry	OHIP-14	1 or 3	1-hospital-based	2.1	1	indiviual	1	1a	NA	national data	None	No -- questionnaire	Yes	No		article	European Journal of Oral Sciences	Yes	2011	Yes
181	Influence of xerostomia on oral health-related quality of life in the elderly: A 5-year longitudinal study	2005	2005	382 at baseline	99 (at follow up)	0.259	60+		Japan	APAC: Asia/Pacific (including the Middle East)	general: attendingSenior Citizen's college	OHIP-14	1 and 3	4 (who attended weekly lectures)	2.1	1	individual	1	1a	Clinical exam	NA	Clinical exam	No -- interview	Yes	No		article	Oral Surgery, Oral Medicine, Oral Pathology and Oral Radiology	Yes	2014	Yes
182	Impact of Tooth Loss and Preferences for Tooth Replacement Among Clinic Attendees at a Public University	2017		244	244	1	35 -64 mean 56.2 =- 8.1		Malaysia	APAC: Asia/Pacific (including the Middle East)	Dental Problem	GOHAI	1	1-clinic-based	2.1	1	individual	1	1b	Clinical exam	NA	Clinical exam	No -- questionnaire	Yes	No		article	JOURNAL OF DENTISTRY INDONESIA	Yes	2018	Yes
183	Enamel fracture in the primary dentition has no impact on children's quality of life: Implications for clinicians and researchers	2010	2011	1683	1488	0.884	1 to 5	NA	Brazil	LATAM: Latin America	general	ECOHIS	1	1-school-based	2.1	2	individual	1	1b	Clinical exam	NA	Clinical exam	No -- interview	Yes	No		article	Dental Traumatology	Yes	2016	Yes
184	Socioeconomic inequalities in self-perceived oral health among adults in Chile	2011	2011		1413		18-60		Chile	LATAM: Latin America	general no selection based on a health condition subjects reponded to an advertisement	OHIP-14 was compared to SPOH measure	6: recruit from advertisment in mass media TV or radio? registered online or by phone	3 (mass media)	2.1	1	individual	1	1b	Clinical exam	NA	Clinical exam	No -- interview	Yes	No		article	International Journal for Equity in Health	No	2017	Yes
185	The oral health status of recent immigrants and refugees in nova Scotia, Canada				86		18-67	immigrant + refugees several countries almost half from Bhutan	Canada	NA: North America	general	perceived OHS: excellent to poor	5	5	2.1	1	individual	1	1b	Clinical exam	NA	Clinical exam	No -- interview	Yes	No		article	Journal of Immigrant and Minority Health	No	2014	Yes
186	Oral health impact, dental caries, and oral health behaviors among the National Cadets Corps in South India	NA	NA	389	359	0.923	13-15		India	APAC: Asia/Pacific (including the Middle East)	general	Child OIDP	1 Training Camp	1 (training camp)	2.1	1	individual	1	1a	Clinical exam	NA	Clinical exam	No -- questioinnaire	Yes	No		article	Journal of investigative and clinical dentistry	Yes	2013	Yes
187	Oral health-related quality of life in complete denture wearers depending on their socio-demographic background, prosthetic-related factors and clinical condition	NA (only know treatment year 2005-2010)		62	51	0.823	50-90		Spain	EMEA: Europe	complete denture wearers	OHIP-14	5	5	2.1	1	individual	1	1b	Clinical exam	NA	Clinical exam	No -- interview	Yes	No		article	Medicina Oral, Patologia Oral y Cirugia Bucal	Yes	2013	Yes
188	Co relation between PUFA index and oral health related quality of life of a rural population in India: A cross-sectional study	NA	NA	212	212	1	19-60		India	APAC: Asia/Pacific (including the Middle East)	general	OHIP-14, PUFA	4	4-area-based	1.1	1	Group (all households)	1	1b	None	NA	None	No -- interview	Yes	No		article	Journal of Clinical and Diagnostic Research	No	2015	Yes
189	Pain, dental fear, and oral health-related quality of life-patients seeking care in an emergency dental service in Germany	2011	2011	307	286	0.932	41.7 +/- 15.9	German speaking	Germany	EMEA: Europe	Dental Emergency	OHIP-49, self rating oral health excellent to poor 2 scores	1	1-clinic-based	2.5	1	individual	1	1a	None	NA	emergceny exam	No -- questioinnaire	Yes	No		article	Journal of Contemporary Dental Practice	Yes	2019	Yes
190	Important oral care needs of older French people: A cross-sectional study	2013	2014	197	90	0.457	90+		France	EMEA: Europe	general	GOHAI	5 (from a cohort study)	5 (from a cohort study)	1.1	1 or with accompany person	individual	1	1b	Clinical exam	PAQUID database	Clinical exam	No -- interview	Yes	No		article	REVUE D EPIDEMIOLOGIE ET DE SANTE PUBLIQUE	No	2020	Yes
191	Oral health and quality of life in the municipal senior citizen's social clubs for people over 65 of Valencia, Spain	2014	2015	NA	202	NA	65+		Spain	EMEA: Europe	general	OHIP-14,	4 Random collection from Senior Social Club Roster	4-societal-based	1.1	1	individual	1	1b	Clinical Exam	NA	Clinical Exam	No -- interview	Yes	No		article	Medicina Oral Patologia Oral y Cirugia Bucal	Yes	2016	Yes
192	Association Between Masticatory Function and Oral HealthRelated Quality of Life in Partial Maxillectomy Patients	2014	2015	32	32	1	20-86		Japan	APAC: Asia/Pacific (including the Middle East)	undergo a partial maxillectomy due to oral cancer	GOHAI	1	1-clinic-based	2.5	1	individual	1	1a	Masticatory performance test, color changing chewing gum	NA	None	No -- questionnaire	Yes	No		article	The International Journal of Prosthodontics	Yes	2016	Yes
193	Impact of loss of removable dentures on oral health after the Great East Japan Earthquake: A retrospective cohort study	2011	2011	3009	1399	0.465	67.4 +/- 12.4		Japan	APAC: Asia/Pacific (including the Middle East)	used denture	OIDP	1	4-area-based	no sampling procedure	1	individual	1	1a	None	NA	None	No -- questionnaire	Yes	No		article	Journal of Prosthodontics	Yes	2015	Yes
194	Interceptive orthodontic treatment in bullied adolescents and its impact on self-esteem and oral-health-related quality of life	2010	2011	43	27	0.63	14.6 +/- 1.5		UK	EMEA: Europe	previously identified as being bullied due to the presence of a malocclusion	CPQ-14	3	3	2.2	1 or 3	Individual (or Group if parents assisted)	1	1a	None	Medical record	None	No -- questionnaire	Yes	No		article	European Journal of Orthodontics	Yes	2013	Yes
195	Impact of malocclusion on oral health-related quality of life of 8-12 years old schoolchildren in Southern Brazil	2010	2010	1744	1211	0.694	44420	Caucasian and Non Caucasian	Brazil	LATAM: Latin America	general (school children)	CPQ8-10, CPQ11-14	4	1-school-based	1.4	1 and 2( parents socioecon)	individual	1	1b	Clinical exam	NA	Clinical exam	No -- interview	Yes	No		article	Brazilian Dental Journal	Yes	2017	Yes
196	Oral health and quality of life in old age: A cross-sectional pilot project in Germany and Poland	NA	NA	NA	100	NA	64 -93	German and Polish	Germany and Poland	EMEA: Europe	general (80%) and Nursing Home (20%)	OHIP-14	1	1-clinic-based	2.5	1	individual	1	1b	Clinical exam	NA	Clinical exam	No -- interview	Yes	No		article	Advances in Clinical and Experimental Medicine	No	2016	Yes
197	Oral Health Status and Oral Impact on Daily Performance in Elderly in Northeastern Region Thailand	2016	2016	NA	2939	NA	60-86		Thailand	APAC: Asia/Pacific (including the Middle East)	NA	OIDP (Oral Impact on Daily Living)	1	4-area-based	1.1	1	individual	1	1b	None	NA	None	No -- interview	Yes	No		article	European Journal of Sustainable Development	No	2017	Yes
198	Quality of life and oral health impact profile in Turkish dental patients	2013	2014	NA	527	NA	>30, 69% 50-69		Turkey	APAC: Asia/Pacific (including the Middle East)	general	OHIP-14, OHRQoL,	1	1-hospital-based	2.1	1	individual	1	1b	None	NA	None	No -- interview	Yes	No		article	Health Policy and Technology	No	2016	Yes
199	Prevalence of dental caries and periodontal diseases, and their association with socio-demographic risk factors among older persons in Delhi, India: A community-based study	2009	2009		453	0.915	60+		India	APAC: Asia/Pacific (including the Middle East)	general	Sef RatingGood/Average/Poor	4. By selecting houses within blocks, thus a community	4-community-based	1.4	1	individual	1	1b	Clinical exam	NA	Clinical exam	No -- interview	Yes	No		article	Southeast Asian Journal of Tropical Medicine and Public Health	No	2013	Yes
200	Evaluation of oral health related quality of life in patient with mild periodontitis among young male population of Namakkal district	NA	NA	100 patients who agreed	100	NA	25-35		India	APAC: Asia/Pacific (including the Middle East)	Patients receiving periodontal treatment	OHIP-14	1	1-clinic-based	1.1	1	individual	1	1a	None		None	No -- questionnaire	Yes	No		article	Journal of Pharmacy and Bioallied Sciences	No	2013	Yes
201	WHO STEPS-wise Approach in Assessment of Tooth Decay and Children's Quality of Life in Indonesia	2015	2016	NA	2550	NA	6-7, 11-12		Indonesia	APAC: Asia/Pacific (including the Middle East)	general	WHO Self Assessment questions item 10	4	4-area-based	1.3	1	individual	1	1a	Clinical exam	NA	Clinical exam	No -- questionnaire	Yes	No		article	Makara Journal of Health Research	No	2018	Yes
202	Bruxism and oral health-related quality of life among male inmates in a penal institution, Mysore: A cross-sectional study	2015	2015	NA	212	NA	18-80	NA	India	APAC: Asia/Pacific (including the Middle East)	NA (from prison)	OHIP-14	1	1 (prison)	1.2	1	individual	1	1b	None	NA	None	No -- interview	Yes	NO	result tables were not presented in the article.	article	Indian Journal of Dental Research	Yes	2018	Yes
203	Quality of life and OHRQoL in head and neck cancer patients in Kerman, Iran	NA	NA	NA	42	NA	59.39 ± 12.5		Iran	APAC: Asia/Pacific (including the Middle East)	patients being treated for head and neck cancer	OHIP-14	1	1-hospital-based	1.1	1	individual	1	1a and 1b (read questions to patients)	None	medical record	None	No -- questionnaire	Yes	No		article	JOHOE/ Autumn & Winter	No	2013	Yes
204	Impact of traumatic dental injuries on the quality of life of schoolchildren	2009	2009	409	403	0.985	11 to 14		Brazil	LATAM: Latin America	general	CPQ11–14	4	4-area-based	1.1	1	individual	1	1b	Clinical exam	NA	Clinical exam	No -- interview	Yes	No		article	Dental Traumatology	Yes	2012	Yes
205	The psycho-social impact of malocclusions and treatment expectations of adolescent orthodontic patients	2013	2014	411	105	0.255	12 to 17	Anglo-Australian, Vietnamese, Iraqi, Greek, Filipino, Cambodian	Australia	APAC: Asia/Pacific (including the Middle East)	general	OIDP	1	1-hospital-based	2.1	1 and 2	individual	1	1a and 1b	None	NA	None	No -- interview	Yes	No		article	European Journal of Orthodontics	Yes	2016	Yes
206	Factors related to oral health-related quality of life of independent Brazilian elderly	NA	NA	520	504	0.969	60+	White and Nonwhite	Brazil	LATAM: Latin America	general	OHIP-14	1	1 (primary healthcare centres)	1.3	1	individual	1	1b	Clinical exam	NA	Clinical exam	No -- interview	Yes	No		article	International Journal of Dentistry	Yes	2013	Yes
207	Effect of Malocclusion on Adults' Orthodontic Treatment: a Research Analysis			100 (50 teen, 50 adult)	100 (50 teen, 50 adult)	1	13 for teen, 32 for adult		Pakistan	APAC: Asia/Pacific (including the Middle East)	Malocclusion vs Normal	TOQOL (teen OQOL)	1	1-clinic-based	2.1	1	individual	1	1a	None	NA	None	No -- questionnaire	Yes	No		article	Indo American Journal of Pharmaceutical Sciences	No	2018	Yes
208	Complex interrelations between self-reported oral health attitudes and behaviors, the oral health status, and oral health-related quality of life	2016 (not sure)	NA	NA	191 Professional Students		24.12 +/- 2.3		Romania	EMEA: Europe	general	OHIP-14	1	1-school-based	2.1	1	individual	1	1a	Clinical exam	NA	Clinical exam	No -- questionnaire	Yes	No		article	Patient Preference and Adherence	No	2018	Yes
209	Assessing quality of life using the oral health impact profile (OHIP-14) in subjects with and without orthodontic treatment need in Chennai, Tamil Nadu, India	2015 (not sure)	NA	354	342	0.966	14-19		India	APAC: Asia/Pacific (including the Middle East)	general	OHIP-14	1	1-school-based	2.1	1	individual	1	1b	Clinical exam	NA	Clinical exam	No -- interview	Yes	No		article	Journal of Clinical and Diagnostic Research	No	2017	Yes
210	Oral health-related quality of life in Hong Kong preschool children	2017	2018	434	336	0.774	4.7 +/- 0.3		Hong Kong, China	APAC: Asia/Pacific (including the Middle East)	general	ECOHIS	3	4-location-based	1.3	2	individual	4	4c	Clinical exam	NA	Clinical exam	No -- Mail-in	Yes	No		article	Caries Research	Yes	2011	Yes
211	Effect of peri-implant disease on oral healthrelated quality of life in geriatric patients	2019	2020	NA	109	NA	65+		Turkey	APAC: Asia/Pacific (including the Middle East)	Peri-Implant Disease	OHIP-14	1	1-clinic-based	2.1	1	individual	1	1a	Clinical exam	NA	Clinical exam	No -- questionnaire	Yes	No		article	Gerodontology	Yes	2021	Yes
212	Oral Health-Related Quality of Life in Chronic Liver Failure Patients Measured by OHIP-14 and GOHAI	2019	2019	105	86	0.811	25.3% below 30, 21.5% 31-40, 20.3% 41-50, 32.9% above 50		Iran	APAC: Asia/Pacific (including the Middle East)	end-stage liver cirrhotic patients	OHIP-14, GOHAI	1	1-clinic-based	2.1	1	individual	1	1a and 1b	Clinical exam	medical records	Clinical exam	No -- questionnaire	Yes	No		article	BioMed Research International	No	2020	Yes
213	A study of teeth status and oral health related quality of life among elderly in bangladesh	NA	NA	NA	172	NA	60+		Bangladesh	APAC: Asia/Pacific (including the Middle East)	general	OHIP-14	1	4-area-based	2.1	1	individual	1	1b	Clinical exam	NA	Clinical exam	No -- questionnaire	Yes	No		article	International Medical Journal	No	2013	Yes
214	Determinants of oral health-related quality of life of the institutionalized elderly	NA	NA	NA	94	NA	82.9 ± 9.6		Germany	EMEA: Europe	Health (institutionalized elderly)	GOHAI and ROAG	1	1 (long-term care homes)	2.1	1	individual	1	1b	Clinical exam	medical records	Clinical exam	No -- interview	Yes	No		article	Psychogeriatrics	No	2014	Yes
215	Molarincisor hypomineralization: parent's and children's impact perceptions on the oral health-related quality of life	2018	2019	NA	253	NA	6 to 12		Brazil	LATAM: Latin America	Molar-Incisor Hypomineralization (a dental issue)	CPQ11–14, CPQ8-10, P-CPQ	1	1-clinic-based	2.1	1 and 2	unsure if parent w/ child	1	1b	Clinical exam	NA	Clinical exam	No -- interview	Yes	No		article	European Archives of Paediatric Dentistry	Yes	2021	Yes
216	Orofacial symptoms and oral health-related quality of life in juvenile idiopathic arthritis: A two-year prospective observational study	2014	2017	113	157	0.72	baseline 14.6 +/- 2.9		Denmark	EMEA: Europe	patients with juvenile idiopathic arthritis	CPQ11-14	1	1-clinic-based	2.5	1 or 2 (if <15 years old)	individual	1	1a	None	NA	None	No -- questionnaire	Yes	No		article	Pediatric Rheumatology	No	2018	Yes
217	Association of sociodemographic factors and self-perception of health status on oral health-related quality of life among the older persons in Malaysia	2018	2018	3867	3977	0.972	60 and older (68.2 ± 6.85)		Malaysia	APAC: Asia/Pacific (including the Middle East)	general and Ungeneral designations	GOHAI and ora health scale (Very healthy to Very unhealthy	4	4-area-based (a national survey)	1.3 & 1.4 (stratified cluster random sampling)	1	individual	1	1f (face-to-face interview using tablets)	None	NA	None	Used, tablet collected interview results	Yes	Yes	"face-to-face interview using tablets in all states and federal territories in Malaysia. Two data collectors will be assigned in one LQ per time to ensure the comfort of the older people during the interview. Data were sent to the server at the Institute for Public Health for quality control and database management. A detailed explanation of this section can be seen in the NHMS 2018 report."	article	Geriatrics and Gerontology International	No	2020	Yes
218	Factors associated with oral health-related quality of life of institutionalized elders	NA	NA	NA	344	NA	77.73 +/- 9.1	NA	Brazil	LATAM: Latin America	general	OHIP-14, GOHAI and a 5 pt. Self-perceived oral health score	1	1 (old people's homes)	1.1 (in institution 2) & 2.1 (except institution 2)	1	individual	1	1b	Clinical exam	medical records	Clinical exam	No -- interview	Yes	No		article	BRAZILIAN ORAL RESEARCH	Yes	2021	Yes
219	The effect of gingival bleeding on oral home care practices in Saudi Arabia	NA	NA	300	289	0.963	18+		Saudi Arabia	APAC: Asia/Pacific (including the Middle East)	general	Perceived oral health status Fair to Poor	1	1-school-based	2.1	1	individual	1	1a	None	NA	None	No -- questionnaire	Yes	No		article	JOURNAL OF FAMILY MEDICINE AND PRIMARY CARE	No	2019	Yes
220	Key factors associated with oral health-related quality of life in Sri Lankan adolescents: a cross sectional study			1340	1332	0.99	15-19		Sri Lankan	APAC: Asia/Pacific (including the Middle East)	general	OIDP	4	4-area-based	1.4	1	individual	1	1a	Clinical exam	NA	Clinical exam	No -- questionnaire	Yes	No		article	BMC oral health	Yes	2021	Yes
221	Oral health-related quality of life among a group of patients with substance use disorders in rehabilitation treatment: a cross-sectional study	2016	2016	326	267	0.82	55.1 ± 9.9		Iran	APAC: Asia/Pacific (including the Middle East)	Medical Problem (substance use disorders)	OIDP	4	4-area-based	1.3 & 1.4 (stratified cluster random sampling)	1	individual	1	1a or 1b	Clinical exam	NA	Clinical exam	No -- questionnaire	Yes	No		article	BMC ORAL HEALTH	Yes	2021	Yes
222	Determinants of caries experience and the impact on the OHRQOL of 6-year-old Libyan children: a cross-sectional survey.	2017	2017	800	706 Vaccination centers	0.88	6		Libya	AFR: Africa	general	A-ECOHIS	4	4-area-based	1.3	2	individual	1	1a	Clinical exam	NA	Clinical exam	using vaccination centers is interesting, but not innovative technology	Yes	No		article	BMC oral health	Yes	2021	Yes
223	Oral Health-Related Quality of Life and Severity of Periodontal Disease	NA	NA	NA	200	NA	18–65		India	APAC: Asia/Pacific (including the Middle East)	Periodontal disease	OHQoL-UK	1	1 (a private dental institution)	2.1	1	individual	1	1a	None	NA	None	No -- questionnaire	Yes	No		article	JOURNAL OF PHARMACY AND BIOALLIED SCIENCES	No	2021	Yes
224	Food-related oral discomfort: A cross-sectional survey assessing the sensory dimension of oral discomfort in French independently living adults	2017	2018	125	119	0.952	35-81		France	EMEA: Europe	general	GOHAI	1	6 (part of the national research study RENESSENS)	2.1	1	individual	1	1b	Clinical exam	NA	Clinical exam	No -- interview	Yes	No		article	Journal of oral rehabilitation	Yes	2021	Yes
225	Internalizing problems are associated with oral health-related quality of life in early childhood: Outcomes from an Asian multi-ethnic prospective birth cohort	2009	ongoing	1247	555	0.445	? mother or child Dyads		Singapore	APAC: Asia/Pacific (including the Middle East)	general	ECOHIS	1	1-hospital-based	2.1	2	mother-child dyads	1	1a	Clinical exam	NA	Clinical exam	No -- questionnaire	Yes	No		article	PLOS ONE	No	2021	Yes
226	ORAL HEALTH-RELATED QUALITY OF LIFE OF ATHLETES WITH DISABILITIES: A CROSS SECTIONAL STUDY	NA	NA	121	105	0.868	33 +/- 12		Brazil	LATAM: Latin America	athletes with disabilities) Medical Problems	OHIP-14	1	1 (with disabilities training)	2.1	1	individual	1	1b	Clinical exam	NA	Clinical exam	No -- interview	Yes	No		article	BIOSCIENCE JOURNAL	No	2021	Yes
227	Oral Health Status and Patterns of Dental Service Utilization of Adolescents in Lesotho, Southern Africa	2016	2016		526		12 to 19		Lesotho	AFR: Africa	general	Scale: Excellent/very good/good and fair/poor	4 School Population	1-school-based	1.2	1 and 2 ( P & C Dyads)	individual	1	1a	Clinical exam	NA	Clinical exam	No -- questionnaire	Yes	No		article	CHILDREN-BASEL	No	2021	Yes
228	Permanent anterior teeth fractures and its impact on oral health-related quality of life among 8-15-year-old schoolchildren of Chennai City - A cross-sectional survey	2015	2016		628		8 to 15		India	APAC: Asia/Pacific (including the Middle East)	Dental Problem (permanent anterior teeth fractures)	C-OHIP	4	4-area-based	1.3	1	Not sure	1	1a	Clinical exam	NA	Clinical exam	No -- questionnaire	Yes	No		article	INTERNATIONAL JOURNAL OF APPLIED AND BASIC MEDICAL RESEARCH	No	2020	Yes
229	Oral hygiene in patients with motor neuron disease requires attention: A cross-sectional survey study	2019	2019	706	259	0.367	26-86 (64.3 +/- 10.6)		Netherlands	EMEA: Europe	Medical Problem (motor neuron disease)	GOHAI-NL	5	5	no sampling procedure	1 or 3 (caregivers)	individual	2 Email	2 continued contact through Newletter	None	NA	None	Yes -- online survey	Yes	Yes	This email was sent to all 706 patients who were regis_x0002_tered in the Prospective ALS study Netherlands Database.11 Patients were asked to forward the newsletter email to their caregivers. When patients or their caregivers considered participation, they could click on a link to receive infor_x0002_mation about the study. After 6 weeks, a newsletter with the same information was sent as a remi…	article	SPECIAL CARE IN DENTISTRY	Yes	2021	Yes
230	Self-Perceived Impact of Oral Health on the Quality of Life of Women Deprived of Their Liberty	2019	2020	150	99	0.66	20-59 mean 33 +/- 9.2	White, Black, Brown, Yellow/indigenous	Brazil	LATAM: Latin America	general	OHIP-14	1	1 (prison)	2.1	1	individual	1	1b	None	NA	None	No -- interview	Yes	No		article	INTERNATIONAL JOURNAL OF DENTISTRY	Yes	2021	Yes
231	Oral Health-Related Quality of Life in Anticoagulated Patients with Warfarin Treatment: A Cross-Sectional Study	2019	2020	NA	158	NA	18 & over (58.8 +/-12.1)	White/ others	Brazil	LATAM: Latin America	Medical problem (undergoing oral anticoagulant treatment)	OHIP-14	1	1-hospital-based	2.5	1	individual	1	1b	Clinical exam	NA	Clinical exam could not measure bleeding on probing	No -- interview	Yes	No		article	INTERNATIONAL JOURNAL OF ENVIRONMENTAL RESEARCH AND PUBLIC HEALTH	No	2021	Yes
232	Oral health status, knowledge and behaviours of people with diabetes in Sydney, Australia	2019	2020	281	260	0.925	61.7 +/-13.8		Australia	APAC: Asia/Pacific (including the Middle East)	Medical Problem (diabetes)	OHRQoL and Scale Excellent to Poor	3	1-clinic-based	2.1	1	individual	1	1a	None	NA	None	No -- questionnaire	Yes	No		article	International Journal of Environmental Research and Public Health	No	2021	Yes
233	The Relationships Among Oral Health Practices, Early Childhood Caries, and Oral Health-related Quality of Life in Indonesian Preschool Children: A Cross-Sectional Study	2019	2019	287	266	0.927	child 5		Indonesia	APAC: Asia/Pacific (including the Middle East)	general (medical condition not compromising the study)	SOHO-5, P & C a Quality of Life Measure	1	4-area-based	2.1	1 and 2	individual	1	1a and 1b	Clinical exam	NA	Clinical exam	No -- interview	Yes	No		article	JOURNAL OF INTERNATIONAL SOCIETY OF PREVENTIVE AND COMMUNITY DENTISTRY	Yes	2021	Yes
234	Association of gingivitis with children oral health-related quality of life in Lucknow: A cross-sectional study	2017	2017	NA	400	NA	11 to 14		India	APAC: Asia/Pacific (including the Middle East)	general	CPQ11-14	4	4-area-based	1.3	1	individual	1	1a	Clinical exam	NA	Clinical exam	No -- questionnaire	Yes	No		article	JOURNAL OF FAMILY MEDICINE AND PRIMARY CARE	No	2020	Yes
235	Dental Fear and Associated Factors among Children and Adolescents: A School-Based Study in Lithuania.	2013	2014	2000	1693	0.85	11 to 18		Lithuania	EMEA: Europe	general	CPQ11-14	4	4-area-based	1.4	1 and 2	Individual	1	1a	Clinical exam	NA	Clinical exam	No -- questionnaire	Yes	No		article	INTERNATIONAL JOURNAL OF ENVIRONMENTAL RESEARCH AND PUBLIC HEALTH	No	2021	Yes
236	Prevalence and severity of non-carious cervical lesions and dentin hypersensitivity: association with oral-health related quality of life among Brazilian adults	2018	2019		197		30-49		Brazil	LATAM: Latin America	general	OHIP-14	4	4-area-based	1.4	1	individual	1	1b	Clinical exam	NA	Clinical exam	No -- interview	Yes	No		article	HELIYON	No	2021	Yes
237	Household food insecurity, dental caries and oral-health-related quality of life in Brazilian Indigenous adults	2017	2017		107		35-44	indigenous adults	Brazil	LATAM: Latin America	general	OHIP-14	5. Census sampling	5 (census-based)	2.2	1	Individual	1	1b	Clinical exam	NA	Clinical exam	No -- interview	Yes	No		article	Ciencia & saude coletiva	No	2021	Yes
238	Factors associated with poor oral health-related quality of life among non-institutionalized Brazilian older adults Oral health and quality of life in older adults	2017	2017		535		60+		Brazil	LATAM: Latin America	general (functional independent)	GOHAI	4 Functional Housing Unites	4-area-based	1.1	1	individual	1	1a	None	medical records	None	No -- questionnaire	Yes	No		article	SPECIAL CARE IN DENTISTRY	Yes	2021	Yes
239	Clinical signs, symptoms, perceptions and impact on quality of life of patients suffering peri-implant diseases: a university-representative cross-sectional study			240	109	0.454	63.6 +/- 9.3		Spain	EMEA: Europe	Dental Disease (peri-implant diseases)	OHIP-14	5	1-clinic-based	1.3 (a stratified multistage sampling)	1	individual	1	1a and 1b	Clinical exam	medical records	Clinical exam	No -- interview	Yes	No		archive	0	No	0	Yes

## Sheet: Dental Journal
Journal
Community Dentistry and Oral Epidemiology
Implant Dentistry
Journal of Oral Implantology
BMC Oral Health
Dental Materials Journal
Journal of Public Health Dentistry
Gerodontology
Korean Journal of Orthodontics
Community Dental Health
International Dental Journal
Journal of Orofacial Orthopedics – Fortschritte der Kieferorthopädie
Journal of Oral Facial Pain & Headache
British Dental Journal
Journal of the American Dental Association
Oral Health & Preventive Dentistry
Cranio – The Journal of Craniomandibular Practice
Journal of Stomatology, Oral and Maxillofacial Surgery
Australian Endodontic Journal
Acta Odontologica Scandinavica
Journal of Oral Rehabilitation
European Journal of Oral Sciences
Journal of Dental Education
International Journal of Dental Hygiene
International Journal of Paediatric Dentistry
Journal of Periodontology
Seminars in Orthodontics
Oral Radiology
Implantologie
Clinical Oral Investigations
Journal of Clinical Periodontology
Journal of Dentistry
Brazilian Oral Research
Journal of Dental Research
Australian Dental Journal
Pediatric Dentistry
Oral Diseases
American Journal of Orthodontics and Dentofacial Orthopedics
European Journal of Orthodontics
European Journal of Dental Education
Journal of Oral and Maxillofacial Surgery
Dental Traumatology
Dentomaxillofacial Radiology
Journal of Esthetic and Restorative Dentistry
Journal of Cranio-Maxillofacial Surgery
Journal of the Canadian Dental Association
International Journal of Computerized Dentistry
Clinical Oral Implants Research
Journal of Oral Pathology & Medicine
Caries Research
Medicina Oral, Patología Oral y Cirugía Bucal
Cleft Palate-Craniofacial Journal
International Journal of Prosthodontics
Oral and Maxillofacial Surgery Clinics of North America
Journal of Oral Science
International Journal of Oral and Maxillofacial Surgery
International Journal of Periodontics & Restorative Dentistry
Oral Oncology
British Journal of Oral & Maxillofacial Surgery
European Journal of Paediatric Dentistry
Journal of Prosthetic Dentistry
Journal of Evidence-Based Dental Practice
Journal of Prosthodontic Research
Dental Materials
Angle Orthodontist
Journal of Dental Sciences
Journal of Clinical Pediatric Dentistry
Quintessence International
Australasian Orthodontic Journal
Head & Face Medicine
Journal of Endondontics
International Journal of Oral Science
Odontology
Molecular Oral Microbiology
Journal of Applied Oral Science
Oral Surgery, Oral Medicine, Oral Pathology and Oral Radiology
Journal of Advanced Prosthodontics
European Journal of Oral Implantology
International Endodontic Journal
Clinical Implant Dentistry and Related Research
Operative Dentistry
Orthodontics & Craniofacial Research
Journal of Adhesive Dentistry
International Journal of Oral and Maxillofacial Implants
American Journal of Dentistry
International Journal of Implant Dentistry
Archives of Oral Biology
Journal of Periodontal and Implant Science
Journal of Prosthodontics – Implant, Esthetic, and Reconstructive Dentistry
Progress in Orthodontics
Journal of Periodontal Research
Periodontology 2000
Special Care in Dentistry
Journal of International Society of Preventive and Community Dentistry
Journal of dental hygiene : JDH
Swedish Dental Journal
Journal (Canadian Dental Association)
European Archives of Paediatric Dentistry
International Journal of Dentistry
Journal of investigative and clinical dentistry
New Zealand Dental Journal
Saudi Dental Journal
Primary dental care : journal of the Faculty of General Dental Practitioners (UK)
JOURNAL OF DENTISTRY INDONESIA
Journal of Contemporary Dental Practice
Journal of International Society of Preventive & Community Dentistry
Brazilian Dental Journal
Indian Journal of Dental Research
Journal of Oral Health and Oral Epidemiology
The International Journal of Prosthodontics
Journal of Prosthodontics
Medicina Oral Patologia Oral y Cirugia Bucal
Journal of Oral & Facial Pain and Headache
Medicina Oral, Patologia Oral y Cirugia Bucal
JOURNAL OF OROFACIAL ORTHOPEDICS-FORTSCHRITTE DER KIEFERORTHOPADIE
Journal of Indian Society of Periodontology
